# Supplementary material for: Ontogeny and Trophic Factor Sensitivity of Gastrointestinal Projecting Vagal Sensory Cell Types
Source: eNeuro. 2023 Apr 19;10(4):ENEURO.0511-22.2023. doi: 10.1523/ENEURO.0511-22.2023 (PMC10124152; doi:10.1523/ENEURO.0511-22.2023)
Supplement: Table 1-1 — Canonical pathways identified from RNA sequencing comparing nodose ganglia from P7 and 12-week-old mice. Differentially expressed genes (in “Molecules” field of the table) related to each Ingenuity canonical pathway are listed along with -log(p-values). Download Table 1-1, XLS file. [file enu-eN-NWR-0511-22-s06.xls]

## Sheet: Sheet0
© 2000-2022 QIAGEN. All rights reserved.
Ingenuity Canonical Pathways	-log(p-value)	Ratio	z-score	Molecules
Axonal Guidance Signaling	4.78	0.215	#NUM!	ABLIM2,ADAM17,ADAM9,ADAMTS10,ADAMTS15,ADAMTS17,ADAMTS20,ADAMTS7,ADAMTS9,ARHGEF11,ARPC1B,BMP1,CHP1,ECE2,EFNA2,EFNB1,EFNB2,EPHA6,EPHB2,EPHB3,ERBB2,FZD1,FZD8,GLI1,GNA13,GNA14,GNAS,GNG10,GNG11,GNG12,HERC2,IGF1,ITGA2,ITGA4,ITGB3,ITGB4,L1CAM,LNPEP,MAG,MAPK3,MET,MME,MMP14,MMP25,MYL6B,MYL9,NCK2,NFAT5,NRAS,NTNG2,NTRK2,PAK4,PAPPA,PAPPA2,PLCB3,PLCB4,PLCE1,PLCH1,PLXNA2,PRKAR1B,PRKAR2A,PRKCA,PRKCD,PRKCQ,PRKD3…
Coronavirus Pathogenesis Pathway	3.9	0.25	2.082	ADAM17,ADAM9,AR,ATP6V1A,BAX,DDIT3,E2F5,E2F6,EEF1A1,EEF1A2,HDAC1,HDAC5,HDAC9,IRF9,MAPK10,MAPK11,MAPK3,NFKBIA,OAS1,RBL1,RPS10,RPS14,RPS15,RPS15A,RPS2,RPS21,RPS23,RPS24,RPS26,RPS27L,RPS3,RPS5,RPS7,RPSA,STAT1,STAT2,STAT3,TFDP1,TGFBR1,TLR3
GP6 Signaling Pathway	3.3	0.271	-3.8	COL11A1,COL11A2,COL16A1,COL18A1,COL27A1,COL28A1,COL2A1,COL3A1,COL4A2,COL5A1,COL5A3,COL6A2,COL6A3,ITGB3,ITK,LAMA4,LAMB1,LAMC1,LAMC2,LYN,PRKCA,PRKCD,PRKCQ,PRKD3,RASGRP2,SCHIP1
Synaptic Long Term Potentiation	3.26	0.259	1.512	CACNA1C,CHP1,GNA14,GRIA3,GRIA4,GRIN3A,GRINA,GRM4,MAPK3,NRAS,PLCB3,PLCB4,PLCE1,PLCH1,PPP1R12A,PPP1R14B,PPP1R14C,PPP1R1A,PPP1R3D,PRKAR1B,PRKAR2A,PRKCA,PRKCD,PRKCQ,PRKD3,RALB,RAP1A,RAP2B,RRAS2
Phagosome Maturation	3.23	0.252	#NUM!	ATP6V0E1,ATP6V1A,ATP6V1B2,ATP6V1C1,CTSB,CTSC,CTSD,CTSH,CTSZ,DYNC1H1,DYNC1LI1,DYNLT1,EEA1,HLA-A,HLA-DRB5,HLA-E,NAPB,NOS1,NSF,RAC3,SNAP25,TCIRG1,TUBA4A,TUBB2B,TUBB6,TUBG2,VAMP3,VPS11,VPS18,VPS33A,VPS41
EIF2 Signaling	3.07	0.231	-3.674	ATF3,DDIT3,EIF2AK2,MAPK3,MYC,NRAS,PTBP1,RALB,RAP1A,RAP2B,RPL11,RPL12,RPL13,RPL13A,RPL15,RPL17,RPL18,Rpl22l1,RPL27,RPL41,RPL7A,RPL8,RPLP0,RPS10,RPS14,RPS15,RPS15A,RPS2,RPS21,RPS23,RPS24,RPS26,RPS27L,RPS3,RPS5,RPS7,RPSA,RRAS2,SREBF1
CDK5 Signaling	2.94	0.257	-1.043	ADCY6,GNAS,ITGA2,LAMB1,LAMC1,LAMC2,MAPK10,MAPK11,MAPK3,MAPK4,MAPK6,NRAS,NTRK2,PPM1J,PPM1L,PPP1R12A,PPP1R14B,PPP1R14C,PPP1R3D,PPP2R5A,PRKAR1B,PRKAR2A,RALB,RAP1A,RAP2B,RRAS2
mTOR Signaling	2.87	0.225	-1.633	EIF4EBP1,GPLD1,IRS1,MAPK3,MTOR,NRAS,PPM1J,PPM1L,PPP2R5A,PRKAA1,PRKCA,PRKCD,PRKCQ,PRKD3,RAC3,RALB,RAP1A,RAP2B,RHOC,RHOF,RHOJ,RPS10,RPS14,RPS15,RPS15A,RPS2,RPS21,RPS23,RPS24,RPS26,RPS27L,RPS3,RPS5,RPS7,RPSA,RRAS2,TSC1,TSC2,ULK1
Protein Kinase A Signaling	2.82	0.201	2.38	ADCY6,AKAP11,AKAP5,BRAF,CDC14B,CDC23,CHP1,DHH,DUSP1,DUSP18,DUSP4,DUSP6,EYA1,EYA3,FICD,FLNA,GNA13,GNAS,GNG10,GNG11,GNG12,H1-0,H3-3A/H3-3B,KDELR2,KDELR3,LIPE,MAPK3,MYL6B,MYL9,NFAT5,NFKBIA,PDE11A,PDE7B,PDE8B,PHKA2,PHKB,PLCB3,PLCB4,PLCE1,PLCH1,PPP1R12A,PPP1R14B,PPP1R14C,PPP1R3D,PRKAR1B,PRKAR2A,PRKCA,PRKCD,PRKCQ,PRKD3,PTK2B,PTP4A1,PTPN13,PTPRN,PXN,PYGB,RAP1A,RYR2,SHH,SMO,SMPDL3A,TGFBR1
Estrogen-mediated S-phase Entry	2.6	0.391	0	CCNA2,CDK1,CDKN1A,E2F5,E2F6,ESR1,MYC,RBL1,TFDP1
Apelin Liver Signaling Pathway	2.6	0.391	-2.333	APLN,APLNR,COL11A2,COL18A1,COL2A1,COL3A1,COL5A3,IRS1,MAPK10
Apelin Cardiomyocyte Signaling Pathway	2.6	0.263	1.964	APLN,APLNR,ATP2A2,MAPK10,MAPK11,MAPK3,MAPK4,MAPK6,MYL6B,MYL9,PLCB3,PLCB4,PLCE1,PLCH1,PRKCA,PRKCD,PRKCQ,PRKD3,SLC9A1,SLC9A5,SLC9A6
ERK/MAPK Signaling	2.47	0.218	0.845	BRAF,DUSP1,DUSP4,DUSP6,EIF4EBP1,ESR1,ETS1,H3-3A/H3-3B,HSPB1,ITGA2,ITGA4,ITGB3,ITGB4,MAPK3,MYC,NRAS,PAK4,PPM1J,PPM1L,PPP1R12A,PPP1R14B,PPP1R14C,PPP1R3D,PPP2R5A,PRKAR1B,PRKAR2A,PRKCA,PRKCD,PTK2B,PXN,RAC3,RALB,RAP1A,RAP2B,RRAS2,STAT1,STAT3
Endothelin-1 Signaling	2.42	0.221	0.539	ADCY6,BRAF,CASP2,CASP6,CASP7,ECE2,EDNRA,GNA13,GNA14,GNAS,GPLD1,GUCY1A2,MAPK10,MAPK11,MAPK3,MAPK4,MAPK6,MYC,NOS1,NPR2,NRAS,PLA2R1,PLCB3,PLCB4,PLCE1,PLCH1,PRKCA,PRKCD,PRKCQ,PRKD3,RALB,RAP1A,RAP2B,RRAS2
Regulation of eIF4 and p70S6K Signaling	2.38	0.225	-0.832	EIF4EBP1,IRS1,ITGA2,ITGA4,ITGB3,ITGB4,MAPK11,MAPK3,MTOR,NRAS,PPM1J,PPM1L,PPP2R5A,RALB,RAP1A,RAP2B,RPS10,RPS14,RPS15,RPS15A,RPS2,RPS21,RPS23,RPS24,RPS26,RPS27L,RPS3,RPS5,RPS7,RPSA,RRAS2
Virus Entry via Endocytic Pathways	2.35	0.247	#NUM!	AP1B1,AP2A2,CAV1,CLTC,CXADR,DNM1,FLNA,HLA-A,HLA-E,ITGA2,ITGB3,ITGB4,NRAS,PRKCA,PRKCD,PRKCQ,PRKD3,RAC3,RALB,RAP1A,RAP2B,RRAS2
Molecular Mechanisms of Cancer	2.31	0.187	#NUM!	ADCY6,APC2,APH1A,ARHGEF11,ARHGEF4,ARHGEF9,BAK1,BAX,BBC3,BMP1,BMPR2,BRAF,CASP6,CASP7,CCND2,CCND3,CDK1,CDKN1A,DHH,E2F5,E2F6,FZD1,FZD8,GLI1,GNA13,GNA14,GNAS,GNG10,GNG11,GNG12,HDAC1,HDAC5,HDAC9,IRS1,ITGA2,ITGA4,ITGB3,ITGB4,MAPK10,MAPK11,MAPK3,MYC,Naip1 (includes others),NF1,NFKBIA,NOTCH1,NRAS,PAK4,PLCB3,PLCB4,PRKAR1B,PRKAR2A,PRKCA,PRKCD,PRKCQ,PRKD3,RAC3,RALB,RAP1A,RAP2B,RASGRF1,RASGRP1,RBL1,RHOC,RHOF…
UVC-Induced MAPK Signaling	2.25	0.286	-0.832	BRAF,MAPK10,MAPK11,MAPK3,NRAS,PRKCA,PRKCD,PRKCQ,PRKD3,RALB,RAP1A,RAP2B,RRAS2,SMPD2
Apelin Endothelial Signaling Pathway	2.18	0.224	0	ADCY6,APLN,APLNR,GNA13,GNA14,GNAS,GNG10,GNG11,GNG12,HDAC5,MAPK10,MAPK3,MEF2D,MTOR,NRAS,PLCB3,PLCB4,PRKAA1,PRKCA,PRKCD,PRKCQ,PRKD3,RALB,RAP1A,RAP2B,RRAS2,TEK,VCAM1
Thrombopoietin Signaling	2.17	0.273	-0.258	IRS2,MAPK3,MYC,NRAS,PRKCA,PRKCD,PRKCQ,PRKD3,RALB,RAP1A,RAP2B,RRAS2,STAT1,STAT3,STAT5B
IL-22 Signaling	2.11	0.389	2.449	IL10RB,MAPK10,MAPK11,MAPK3,STAT1,STAT3,STAT5B
HER-2 Signaling in Breast Cancer	2.1	0.21	-0.845	ARF5,BIRC5,BRAF,CASP6,CASP7,CDKN1A,Cox6c,COX7A1,CYB5A,ERBB2,ETS1,HBEGF,ITGB3,ITGB4,LYN,MAPK3,MTOR,MYC,NFKBIA,NRAS,PARD6G,PGR,PRKCA,PRKCD,PRKCQ,PRKD3,RALB,RAP1A,RAP2B,RBL1,RRAS2,STAT3,TSC1,TSC2,YES1
T Cell Exhaustion Signaling Pathway	2.1	0.223	1	ACVR2A,BCL6,BMPR2,CD274,HLA-A,HLA-DRB5,HLA-E,IL10RB,IRF9,MAPK10,MAPK3,MTOR,NFAT5,NRAS,PPM1J,PPM1L,PPP2R5A,PRKCQ,RALB,RAP1A,RAP2B,RRAS2,STAT1,STAT2,STAT3,TGFBR1,TGFBR3
RhoGDI Signaling	2.09	0.207	-0.192	ARHGAP35,ARHGAP6,ARHGEF11,ARHGEF4,ARHGEF9,ARPC1B,CD44,CDH11,CDH20,CDH22,CDH5,CDH9,ESR1,EZR,GNA13,GNA14,GNAS,GNG10,GNG11,GNG12,ITGA2,ITGA4,ITGB3,ITGB4,MYH14,MYH9,MYL6B,MYL9,PAK4,PI4KA,PIP5K1B,PPP1R12A,PRKCA,RAC3,RHOC,RHOF,RHOJ
Sperm Motility	2.08	0.202	2.668	CACNA1H,DSTYK,EPHA6,EPHB2,EPHB3,ERBB2,FLT1,GNA13,GNA14,GNAS,GNG10,GNG11,GNG12,GUCY1A2,ITK,LTK,LYN,MATK,MERTK,MET,MST1R,NTRK2,PDGFRA,PLA2R1,PLCB3,PLCB4,PLCE1,PLCH1,PRKAR1B,PRKAR2A,PRKCA,PRKCD,PRKCQ,PRKD3,PRKG1,PTK2B,ROR2,SLC9A5,TEK,TNK2,YES1
Glioblastoma Multiforme Signaling	2.05	0.214	-1.225	APC2,CCND2,CCND3,CDKN1A,E2F5,E2F6,FZD1,FZD8,IGF1,MAPK3,MTOR,MYC,NF1,NRAS,PDGFRA,PLCB3,PLCB4,PLCE1,PLCH1,PRKCD,RAC3,RALB,RAP1A,RAP2B,RHOC,RHOF,RHOJ,RRAS2,SMO,TSC1,TSC2
Kinetochore Metaphase Signaling Pathway	2.05	0.254	-0.258	BIRC5,BUB3,CDC23,CDCA8,CDK1,CENPA,CENPE,CENPT,DSN1,MAD2L1,PPP1R12A,PPP1R14B,PPP1R14C,PPP1R3D,PPP2R5A,SMC1A,SPC25
Endocannabinoid Neuronal Synapse Pathway	2.04	0.219	2.858	ABHD6,ADCY6,CACNA1C,CACNA1H,CHP1,CNR1,GNA14,GNG10,GNG11,GNG12,GRIA3,GRIA4,GRIN3A,GRINA,KCNJ3,KCNJ9,MAPK10,MAPK11,MAPK3,MAPK4,MAPK6,PLCB3,PLCB4,PLCE1,PLCH1,PRKAR1B,PRKAR2A,TRPV1
Synaptic Long Term Depression	2.03	0.21	1.915	CACNA1C,CACNA1H,GNA13,GNA14,GNAS,GRIA3,GRIA4,GRM4,GUCY1A2,IGF1,LYN,MAPK3,NOS1,NPR2,NRAS,PLA2R1,PLCB3,PLCB4,PLCE1,PLCH1,PPM1J,PPM1L,PPP2R5A,PRKCA,PRKCD,PRKCQ,PRKD3,PRKG1,RALB,RAP1A,RAP2B,RRAS2,RYR2
PPARα/RXRα Activation	2.03	0.209	1.4	ACVR2A,ADCY6,AP2A2,BMPR2,CAND1,CD36,CHD5,CLOCK,FASN,GNA14,GNAS,HELZ2,HSP90AA1,HSP90AB1,IRS1,LPL,MAPK3,NFKBIA,NRAS,PLCB3,PLCB4,PLCE1,PLCH1,PRKAA1,PRKAR1B,PRKAR2A,PRKCA,RALB,RAP1A,RAP2B,RRAS2,STAT5B,TGFBR1,TGFBR3
CXCR4 Signaling	2.01	0.212	-0.392	ADCY6,ARHGEF11,ELMO1,GNA13,GNA14,GNAS,GNG10,GNG11,GNG12,LYN,MAPK10,MAPK3,MYL6B,MYL9,NRAS,PAK4,PLCB3,PLCB4,PRKCA,PRKCD,PRKCQ,PRKD3,PXN,RAC3,RALB,RAP1A,RAP2B,RHOC,RHOF,RHOJ,RRAS2
Neuregulin Signaling	1.97	0.228	-1.213	ADAM17,ERBB2,HBEGF,HSP90AA1,HSP90AB1,ITGA2,ITGA4,ITGB3,ITGB4,MAPK3,MATK,MTOR,MYC,NRAS,PRKCA,PRKCD,PRKCQ,PRKD3,RALB,RAP1A,RAP2B,RRAS2,STAT5B
D-myo-inositol (1,4,5)-Trisphosphate Biosynthesis	1.96	0.368	1.89	PI4K2B,PI4KA,PIP5K1B,PLCB3,PLCB4,PLCE1,PLCH1
α-Adrenergic Signaling	1.94	0.229	0	ADCY6,GNA13,GNA14,GNAS,GNG10,GNG11,GNG12,MAPK3,NRAS,PHKA2,PHKB,PRKAR1B,PRKAR2A,PRKCA,PRKCD,PRKCQ,PRKD3,PYGB,RALB,RAP1A,RAP2B,RRAS2
UVA-Induced MAPK Signaling	1.85	0.235	0.577	MAPK10,MAPK11,MAPK3,MTOR,NRAS,PARP10,PARP3,PARP4,PLCB3,PLCB4,PLCE1,PLCH1,PRKCA,RALB,RAP1A,RAP2B,RRAS2,SMPD2,STAT1
Synaptogenesis Signaling Pathway	1.85	0.188	-0.42	ADCY6,AP1B1,AP2A2,ARPC1B,BRAF,CDH11,CDH20,CDH22,CDH5,CDH9,CNTNAP2,EFNA2,EFNB1,EFNB2,EIF4EBP1,EPHA6,EPHB2,EPHB3,FARP1,GRIA3,GRIA4,GRIN3A,GRINA,GRM4,LYN,MAP1B,MAPK3,MTOR,NAPB,NRAS,NSF,NTRK2,PRKAR1B,PRKAR2A,PRKCD,RALB,RAP1A,RAP2B,RASGRF1,RASGRP1,RASGRP2,RRAS2,SNAP25,STXBP1,STXBP5,SYT13,SYT15,SYT2,THBS1,THBS2,VAMP3,YES1
IL-8 Signaling	1.83	0.199	-0.87	ANGPT2,BAX,BRAF,CCND2,CCND3,EIF4EBP1,FLT1,GNA13,GNA14,GNAS,GNG10,GNG11,GNG12,GPLD1,HBEGF,ITGB3,MAPK10,MAPK3,MTOR,MYL9,NFKBIA,NRAS,PRKCA,PRKCD,PRKCQ,PRKD3,PTK2B,RAC3,RALB,RAP1A,RAP2B,RHOC,RHOF,RHOJ,RRAS2,TEK,VCAM1
14-3-3-mediated Signaling	1.82	0.221	-0.471	BAX,MAPK10,MAPK3,NRAS,PDCD6IP,PLCB3,PLCB4,PLCE1,PLCH1,PRKCA,PRKCD,PRKCQ,PRKD3,RALB,RAP1A,RAP2B,RRAS2,TSC1,TSC2,TUBA4A,TUBB2B,TUBB6,VIM
Interferon Signaling	1.78	0.32	0.816	BAK1,BAX,IRF9,MED14,OAS1,PSMB8,STAT1,STAT2
Phospholipase C Signaling	1.77	0.193	0.343	ADCY6,ARHGEF11,ARHGEF4,ARHGEF9,CHP1,GNA13,GNAS,GNG10,GNG11,GNG12,GPLD1,HDAC1,HDAC5,HDAC9,ITGA2,ITGA4,ITGB3,ITGB4,ITK,LYN,MAPK3,MEF2D,MYL6B,MYL9,NFAT5,NRAS,PLCB3,PLCB4,PLCE1,PPP1R12A,PRKCA,PRKCD,PRKCQ,PRKD3,RAC3,RALB,RAP1A,RAP2B,RHOC,RHOF,RHOJ,RRAS2
Prolactin Signaling	1.77	0.234	-0.5	IRS1,KCNMB2,KCNMB4,MAPK3,MYC,NRAS,PRKCA,PRKCD,PRKCQ,PRKD3,RALB,RAP1A,RAP2B,RRAS2,SOCS2,STAT1,STAT3,STAT5B
Glioma Signaling	1.76	0.216	-1.387	CCND2,CCND3,CDKN1A,E2F5,E2F6,HDAC1,HDAC5,HDAC9,IDH2,IGF1,MAPK3,MTOR,NRAS,PDGFRA,PRKCA,PRKCD,PRKCQ,PRKD3,RALB,RAP1A,RAP2B,RBL1,RRAS2,TFDP1
Bladder Cancer Signaling	1.76	0.223	-1.414	CDKN1A,E2F5,E2F6,ERBB2,FGF1,HDAC1,HDAC5,HDAC9,MAPK3,MMP14,MMP25,MYC,NRAS,RALB,RAP1A,RAP2B,RASSF1,RBL1,RRAS2,TFDP1,THBS1
Hepatic Fibrosis / Hepatic Stellate Cell Activation	1.72	0.201	#NUM!	BAX,COL11A1,COL11A2,COL16A1,COL18A1,COL27A1,COL28A1,COL2A1,COL3A1,COL4A2,COL5A1,COL5A3,COL6A2,COL6A3,EDNRA,FGF1,FLT1,IGF1,IGFBP3,IGFBP4,LBP,LEPR,MET,MYH14,MYH9,MYL6B,MYL9,MYO18A,PDGFRA,STAT1,TGFBR1,VCAM1
Biotin-carboxyl Carrier Protein Assembly	1.71	1	#NUM!	ACACA,HLCS
IL-15 Production	1.66	0.219	-0.655	DSTYK,EPHA6,EPHB2,EPHB3,ERBB2,FLT1,ITK,LTK,LYN,MATK,MERTK,MET,MST1R,NTRK2,PDGFRA,PTK2B,ROR2,STAT1,TEK,TNK2,YES1
Mechanisms of Viral Exit from Host Cells	1.66	0.278	#NUM!	CHMP3,CHMP4B,LMNB1,PDCD6IP,PRKCA,PRKCD,PRKCQ,PRKD3,SH3GL1,SH3GL2
Tec Kinase Signaling	1.65	0.201	0.853	GNA13,GNA14,GNAS,GNG10,GNG11,GNG12,ITGA2,ITGA4,ITGB3,ITGB4,ITK,LYN,MAPK10,PAK4,PRKCA,PRKCD,PRKCQ,PRKD3,PTK2B,RAC3,RHOC,RHOF,RHOJ,STAT1,STAT2,STAT3,STAT5B,STAT6,TNFRSF21,YES1
GADD45 Signaling	1.64	0.353	#NUM!	CCND2,CCND3,CDK1,CDKN1A,GADD45B,PCNA
Regulation of Cellular Mechanics by Calpain Protease	1.63	0.23	-0.905	CAPN6,CCNA2,CCND2,CCND3,CDK1,EZR,ITGA2,ITGA4,ITGB3,ITGB4,MAPK3,NRAS,PXN,RALB,RAP1A,RAP2B,RRAS2
Leukocyte Extravasation Signaling	1.61	0.2	-1.4	ARHGAP35,ARHGAP6,CD44,CDH5,CLDN11,CLDN12,CLDN19,CLDN5,CYBA,EZR,F11R,ITGA2,ITGA4,ITK,MAPK10,MAPK11,MMP14,MMP25,PECAM1,PRKCA,PRKCD,PRKCQ,PRKD3,PTK2B,PXN,RAP1A,RASGRP1,SIPA1,VCAM1,Wasl
D-myo-inositol-5-phosphate Metabolism	1.61	0.201	1.964	ATP1A2,DUSP1,DUSP4,DUSP6,EYA4,G6PC3,PLCB3,PLCB4,PLCE1,PLCH1,PPFIA3,PPFIBP2,PPIP5K1,PPM1H,PPM1J,PPM1K,PPM1L,PPP1R12A,PPP1R14B,PPP1R14C,PPP1R16B,PPP1R1A,PPP1R3D,PPP2R5A,PPTC7,PTPN13,PTPRN,STYX,SYNJ1
Cyclins and Cell Cycle Regulation	1.6	0.232	-0.905	BTRC,CCNA2,CCND2,CCND3,CDK1,CDKN1A,E2F5,E2F6,HDAC1,HDAC5,HDAC9,PPM1J,PPM1L,PPP2R5A,RBL1,TFDP1
Calcium Signaling	1.59	0.193	3.4	AKAP5,ATP2A2,ATP2B3,ATP2B4,CACNA1C,CACNA1H,CASQ2,CHP1,CHRNB2,CHRNB3,CHRNB4,GRIA3,GRIA4,GRIK1,GRIN3A,GRINA,HDAC1,HDAC5,HDAC9,HTR3A,MAPK3,MEF2D,MYH14,MYH9,MYL6B,MYL9,MYO18A,NFAT5,PRKAR1B,PRKAR2A,RAP1A,RAP2B,RYR2,SLC8B1,TRPM8
Triacylglycerol Degradation	1.58	0.296	1.414	ABHD12,ABHD2,ABHD6,DAGLB,LIPE,LPL,NDST4,PPME1
Oncostatin M Signaling	1.57	0.281	-0.333	MAPK3,NRAS,RALB,RAP1A,RAP2B,RRAS2,STAT1,STAT3,STAT5B
Actin Cytoskeleton Signaling	1.56	0.191	-0.928	APC2,ARHGAP35,ARHGEF4,ARPC1B,CYFIP2,EZR,F2R,FGF1,FLNA,GNA13,GNG12,GSN,ITGA2,ITGA4,ITGB3,ITGB4,LBP,MAPK3,MATK,MYH14,MYH9,MYL6B,MYL9,MYO18A,NCKAP1,NRAS,PAK4,PIP5K1B,PPP1R12A,PXN,RAC3,RALB,RAP1A,RAP2B,RRAS2,SLC9A1,TIAM2
Agrin Interactions at Neuromuscular Junction	1.56	0.234	-1.941	ERBB2,ITGA4,LAMB1,LAMC1,MAPK10,MAPK3,NRAS,Nrg1,PAK4,PXN,RAC3,RALB,RAP1A,RAP2B,RRAS2
Adipogenesis pathway	1.55	0.207	#NUM!	ARNTL,BMPR2,CEBPA,CLOCK,DDIT3,DLK1,EBF1,EZH2,FABP4,FGF1,FZD1,FZD8,HDAC1,HDAC5,HDAC9,KAT7,LPIN1,LPL,NR1D2,PPIP5K1,SMO,SREBF1,STAT5B,ZNF423
Dopamine-DARPP32 Feedback in cAMP Signaling	1.54	0.196	2.746	ADCY6,ATP2A2,CACNA1C,CHP1,DRD2,GNAS,GRIN3A,GRINA,GUCY1A2,KCNJ11,KCNJ3,KCNJ9,NOS1,PLCB3,PLCB4,PLCE1,PLCH1,PPM1J,PPM1L,PPP1R12A,PPP1R14B,PPP1R14C,PPP1R3D,PPP2R5A,PRKAR1B,PRKAR2A,PRKCA,PRKCD,PRKCQ,PRKD3,PRKG1
Xenobiotic Metabolism PXR Signaling Pathway	1.54	0.203	0.392	ABCB1,ALDH1L1,ALDH1L2,ALDH5A1,GSTM5,HS3ST2,HS6ST1,HSP90AA1,HSP90AB1,MAOB,MGST1,MGST3,NCOA1,NDST4,PPP1R12A,PPP1R14B,PPP1R14C,PPP1R3D,PRKAR1B,PRKAR2A,PRKCA,PRKCD,PRKCQ,PRKD3,SCAND1,UGT8
Fcγ Receptor-mediated Phagocytosis in Macrophages and Monocytes	1.52	0.224	-1.213	ARPC1B,DGKB,EZR,GPLD1,LYN,MAPK3,MYO5A,NCK2,PRKCA,PRKCD,PRKCQ,PRKD3,PTK2B,PXN,RAC3,VAMP3,YES1
Insulin Secretion Signaling Pathway	1.5	0.185	2.777	ABCC9,ADCY6,Arxes1/Arxes2,CACNA1C,CACNA1H,CCKAR,CRTC2,EIF4EBP1,GNA14,GNAS,KCNB1,KCNJ11,LYN,MAPK11,MAPK3,MTOR,NAPB,NSF,PC,PCSK1,PLCB3,PLCB4,PLCE1,PLCH1,PRKAR1B,PRKAR2A,PRKCA,PRKCD,PRKCQ,PRKD3,RAP1A,RYR2,SNAP25,SSR2,SSR4,STAT1,STAT2,STAT3,STAT5B,STAT6,VAMP3,YES1
Aldosterone Signaling in Epithelial Cells	1.5	0.202	2.309	DNAJB2,DNAJC13,DNAJC19,DNAJC27,DUSP1,HSP90AA1,HSP90AB1,HSPA4L,HSPB1,HSPH1,KCNMB2,KCNMB4,MAPK3,PI4KA,PIP5K1B,PLCB3,PLCB4,PLCE1,PLCH1,PRKCA,PRKCD,PRKCQ,PRKD3,Sacs,SLC9A1,SMO
Thrombin Signaling	1.49	0.191	1.4	ADCY6,ARHGEF11,ARHGEF4,ARHGEF9,F2R,F2RL2,GNA13,GNA14,GNAS,GNG10,GNG11,GNG12,MAPK11,MAPK3,MYL6B,MYL9,NRAS,PLCB3,PLCB4,PLCE1,PLCH1,PPP1R12A,PRKCA,PRKCD,PRKCQ,PRKD3,RAC3,RALB,RAP1A,RAP2B,RHOC,RHOF,RHOJ,RRAS2
Ephrin Receptor Signaling	1.49	0.191	-1	ARPC1B,EFNA2,EFNB1,EFNB2,EPHA6,EPHB2,EPHB3,FGF1,GNA13,GNA14,GNAS,GNG10,GNG11,GNG12,GRIN3A,GRINA,ITGA2,ITGA4,ITGB3,ITGB4,MAPK3,NCK2,NRAS,PAK4,PTPN13,PXN,RAC3,RALB,RAP1A,RAP2B,RRAS2,SDCBP,STAT3,Wasl
Gap Junction Signaling	1.48	0.193	#NUM!	ADCY6,CAV1,DRD2,GJB1,GJC1,GJC3,GNAS,GRIA3,GRIA4,GRIK1,GUCY1A2,MAPK3,NPR2,NRAS,PLCB3,PLCB4,PLCE1,PLCH1,PRKAR1B,PRKAR2A,PRKCA,PRKCD,PRKCQ,PRKD3,PRKG1,RALB,RAP1A,RAP2B,RRAS2,TUBA4A,TUBB2B,TUBB6
G Beta Gamma Signaling	1.47	0.203	-0.408	CACNA1C,CACNA1H,CAV1,GNA13,GNA14,GNAS,GNG10,GNG11,GNG12,HBEGF,KCNJ3,KCNJ9,MAPK3,NRAS,PRKAR1B,PRKAR2A,PRKCA,PRKCD,PRKCQ,PRKD3,RALB,RAP1A,RAP2B,RRAS2
Non-Small Cell Lung Cancer Signaling	1.46	0.217	-1.667	CCND2,CCND3,E2F5,E2F6,ERBB2,HDAC1,HDAC5,HDAC9,MAPK3,NRAS,PRKCA,RALB,RAP1A,RAP2B,RASSF1,RBL1,RRAS2,TFDP1
Mitotic Roles of Polo-Like Kinase	1.45	0.25	-2	CDC23,CDK1,HSP90AA1,HSP90AB1,KIF11,PKMYT1,PLK4,PPM1J,PPM1L,PPP2R5A,SMC1A
Neuropathic Pain Signaling In Dorsal Horn Neurons	1.45	0.213	2.982	GRIA3,GRIA4,GRIN3A,GRINA,GRM4,KCNQ3,MAPK3,NTRK2,PLCB3,PLCB4,PLCE1,PLCH1,PRKAR1B,PRKAR2A,PRKCA,PRKCD,PRKCQ,PRKD3,TAC1
Opioid Signaling Pathway	1.45	0.181	0.632	ADCY6,AP1B1,AP2A2,BRAF,CACNA1C,CACNA1H,CLTC,GNA13,GNA14,GNAS,GNG10,GNG11,GNG12,GRIN3A,GRINA,KCNJ3,KCNJ9,LYN,MAPK3,MAPK4,MAPK6,MYC,NFKBIA,NOS1,NRAS,OPRK1,OPRM1,PENK,PRKAR1B,PRKAR2A,PRKCA,PRKCD,PRKCQ,PRKD3,RAC3,RALB,RAP1A,RAP2B,RGS5,RGS6,RGS9,RRAS2,RYR2,SCN7A,YES1
IL-7 Signaling Pathway	1.44	0.236	0.333	BAK1,BAX,BCL6,CCND3,EBF1,FOXG1,LYN,MAPK11,MAPK3,MET,MYC,STAT1,STAT5B
PDGF Signaling	1.44	0.222	0.5	CAV1,EIF2AK2,INPP5J,MAPK3,MYC,NRAS,PDGFRA,PRKCA,RALB,RAP1A,RAP2B,RRAS2,SPHK2,STAT1,STAT3,SYNJ1
p70S6K Signaling	1.43	0.206	0.426	F2R,F2RL2,IRS1,LYN,MAPK3,MTOR,NRAS,PLCB3,PLCB4,PLCE1,PLCH1,PPM1J,PPM1L,PPP2R5A,PRKCA,PRKCD,PRKCQ,PRKD3,RALB,RAP1A,RAP2B,RRAS2
IL-3 Signaling	1.4	0.224	0.258	CHP1,MAPK3,NRAS,PRKCA,PRKCD,PRKCQ,PRKD3,RALB,RAP1A,RAP2B,RRAS2,STAT1,STAT3,STAT5B,STAT6
AMPK Signaling	1.4	0.184	2.236	ACACA,BRD7,CCNA2,CDKN1A,CHRM1,CHRNB2,CHRNB3,CHRNB4,CRTC2,EIF4EBP1,FASN,FOXG1,GNA13,GNA14,GNAS,GNG10,GNG11,GNG12,IRS1,IRS2,LIPE,MAPK11,MTOR,PFKFB3,PFKP,PPM1E,PPM1F,PPM1H,PPM1J,PPM1K,PPM1L,PPP2R5A,PRKAA1,PRKAR1B,PRKAR2A,SMARCA2,TSC1,TSC2,ULK1
Role of JAK1 and JAK3 in γc Cytokine Signaling	1.39	0.232	#NUM!	IRS1,IRS2,MAPK3,NRAS,PTK2B,RALB,RAP1A,RAP2B,RRAS2,STAT1,STAT3,STAT5B,STAT6
Gα12/13 Signaling	1.35	0.202	0.655	CDH11,CDH20,CDH22,CDH5,CDH9,F2R,F2RL2,GNA13,LPAR4,MAPK10,MAPK3,MEF2D,MYL6B,MYL9,NFKBIA,NRAS,PTK2B,PXN,RALB,RAP1A,RAP2B,RRAS2
Superpathway of Inositol Phosphate Compounds	1.33	0.186	2.2	ATP1A2,DUSP1,DUSP4,DUSP6,EYA4,G6PC3,INPP5J,PI4K2B,PI4KA,PIP5K1B,PLCB3,PLCB4,PLCE1,PLCH1,PPFIA3,PPFIBP2,PPIP5K1,PPM1H,PPM1J,PPM1K,PPM1L,PPP1R12A,PPP1R14B,PPP1R14C,PPP1R16B,PPP1R1A,PPP1R3D,PPP2R5A,PPTC7,PTPN13,PTPRN,STYX,SYNJ1
Prostate Cancer Signaling	1.32	0.204	#NUM!	AR,CDKN1A,E2F5,E2F6,HDAC1,HDAC5,HDAC9,HSP90AA1,HSP90AB1,MAPK3,MTOR,NFKBIA,NRAS,RALB,RAP1A,RAP2B,RBL1,RRAS2,SRD5A1,TFDP1
Apelin Adipocyte Signaling Pathway	1.29	0.213	0	ADCY6,APLN,APLNR,GPX3,LIPE,MAPK10,MAPK11,MAPK3,MAPK4,MAPK6,MGST1,MGST3,PRKAA1,PRKAR1B,PRKAR2A,RAC3
fMLP Signaling in Neutrophils	1.28	0.197	-0.471	ARPC1B,CHP1,GNA13,GNA14,GNAS,GNG10,GNG11,GNG12,MAPK3,NFAT5,NFKBIA,NRAS,PLCB3,PLCB4,PRKCA,PRKCD,PRKCQ,PRKD3,RAC3,RALB,RAP1A,RAP2B,RRAS2
4-aminobutyrate Degradation I	1.28	0.667	#NUM!	ALDH5A1,SUCLG2
Sphingosine-1-phosphate Signaling	1.28	0.202	1.886	ADCY6,ASAH2,CASP2,CASP6,CASP7,GNA13,MAPK3,PDGFRA,PLCB3,PLCB4,PLCE1,PLCH1,PTK2B,RAC3,RHOC,RHOF,RHOJ,S1PR2,S1PR3,SMPD2
Xenobiotic Metabolism CAR Signaling Pathway	1.25	0.192	0.6	ABCB1,ABCC1,ALDH1L1,ALDH1L2,ALDH5A1,GSTM5,HS3ST2,HS6ST1,HSP90AA1,HSP90AB1,MAPK3,MGST1,MGST3,NCOA1,NDST4,PPM1J,PPM1L,PPP2R5A,PRKCA,PRKCD,PRKCQ,PRKD3,SCAND1,SOD3,UGT8
Aryl Hydrocarbon Receptor Signaling	1.25	0.194	0.5	ALDH1L1,ALDH1L2,ALDH5A1,BAX,CCNA2,CCND2,CCND3,CDKN1A,CTSD,CYP1B1,ESR1,GSTM5,HSP90AA1,HSP90AB1,HSPB1,MAPK3,MGST1,MGST3,MYC,NCOA7,RARA,RBL1,TFDP1,TRIP11
ErbB2-ErbB3 Signaling	1.24	0.226	-1.155	ERBB2,ETV4,MAPK3,MYC,NRAS,Nrg1,RALB,RAP1A,RAP2B,RRAS2,STAT3,STAT5B
P2Y Purigenic Receptor Signaling Pathway	1.24	0.196	-0.229	ADCY6,GNG10,GNG11,GNG12,ITGB3,MAPK3,MYC,NRAS,PLCB3,PLCB4,PLCE1,PLCH1,PRKAR1B,PRKAR2A,PRKCA,PRKCD,PRKCQ,PRKD3,RALB,RAP1A,RAP2B,RRAS2
Chronic Myeloid Leukemia Signaling	1.24	0.202	#NUM!	CCND2,CCND3,CDKN1A,E2F5,E2F6,HDAC1,HDAC5,HDAC9,MAPK3,MYC,NRAS,RALB,RAP1A,RAP2B,RBL1,RRAS2,STAT5B,TFDP1,TGFBR1
IGF-1 Signaling	1.24	0.202	-0.775	GRB10,IGF1,IGFBP2,IGFBP3,IGFBP4,IGFBP7,IRS1,IRS2,MAPK3,NRAS,PRKAR1B,PRKAR2A,PXN,RALB,RAP1A,RAP2B,RRAS2,SOCS2,STAT3
ErbB4 Signaling	1.23	0.22	-1.155	ADAM17,APH1A,MAPK3,NRAS,Nrg1,PRKCA,PRKCD,PRKCQ,PRKD3,RALB,RAP1A,RAP2B,RRAS2
Glioma Invasiveness Signaling	1.22	0.215	-1.941	CD44,F2R,ITGB3,MAPK3,NRAS,RAC3,RALB,RAP1A,RAP2B,RHOC,RHOF,RHOJ,RRAS2,VTN
Glycogen Degradation III	1.21	0.429	#NUM!	GAA,PGM1,PYGB
Superoxide Radicals Degradation	1.21	0.429	#NUM!	CYGB,SOD3,TYRP1
Role of JAK family kinases in IL-6-type Cytokine Signaling	1.21	0.286	#NUM!	MAPK10,MAPK11,MAPK3,STAT1,STAT3,STAT5B
Cholecystokinin/Gastrin-mediated Signaling	1.2	0.196	0	GNA13,MAPK10,MAPK3,MEF2D,NRAS,PLCB3,PLCB4,PRKCA,PRKCD,PRKCQ,PRKD3,PTK2B,PXN,RAC3,RALB,RAP1A,RAP2B,RHOC,RHOF,RHOJ,RRAS2
Mouse Embryonic Stem Cell Pluripotency	1.2	0.205	-2.84	APC2,BMPR2,FZD1,FZD8,ID1,ID2,ID4,MAPK11,MAPK3,MYC,NRAS,RALB,RAP1A,RAP2B,RRAS2,SMO,STAT3
ErbB Signaling	1.2	0.205	-1.291	ERBB2,HBEGF,MAPK10,MAPK11,MAPK3,MTOR,NCK2,NRAS,PAK4,PRKCA,PRKCD,PRKCQ,PRKD3,RALB,RAP1A,RAP2B,RRAS2
Role of MAPK Signaling in Promoting the Pathogenesis of Influenza	1.2	0.202	0	ATP6V0E1,ATP6V1A,ATP6V1B2,ATP6V1C1,BAX,BRAF,MAPK10,MAPK11,MAPK3,NFKBIA,NRAS,PLA2R1,PRKCA,RALB,RAP1A,RAP2B,RRAS2,TCIRG1
Gαi Signaling	1.19	0.189	0.447	ADCY6,APLNR,CAV1,CNR1,DRD2,GNA13,GNA14,GNAS,GNG10,GNG11,GNG12,GRM4,MAPK3,NPY1R,NRAS,OPRK1,OPRM1,PRKAR1B,PRKAR2A,RALB,RAP1A,RAP2B,RRAS2,S1PR3,STAT3
Integrin Signaling	1.18	0.182	-1.347	ARF5,ARPC1B,ASAP1,BCAR3,BRAF,CAPN6,CAV1,GSN,ITGA2,ITGA4,ITGB3,ITGB4,MAPK3,MYL9,NCK2,NRAS,PAK4,PPP1R12A,PXN,RAC3,RALB,RAP1A,RAP2B,RHOC,RHOF,RHOJ,RRAS2,TNK2,TSPAN2,TSPAN4,TSPAN6,Wasl
Growth Hormone Signaling	1.18	0.217	0.577	CEBPA,IGF1,IGFBP3,IRS1,MAPK3,PRKCA,PRKCD,PRKCQ,PRKD3,SOCS2,STAT1,STAT3,STAT5B
Cell Cycle: G1/S Checkpoint Regulation	1.18	0.217	-0.302	BTRC,CCND2,CCND3,CDKN1A,E2F5,E2F6,HDAC1,HDAC5,HDAC9,MYC,RBL1,RPL11,TFDP1
Insulin Receptor Signaling	1.17	0.192	-1.964	ACLY,EIF4EBP1,GRB10,INPP5J,IRS1,IRS2,LIPE,MAPK3,MTOR,NRAS,PPP1R12A,PPP1R14B,PPP1R14C,PPP1R3D,PRKAR1B,PRKAR2A,RALB,RAP1A,RAP2B,RRAS2,SYNJ1,TSC1,TSC2
Inhibition of Angiogenesis by TSP1	1.17	0.25	-1	CD36,GUCY1A2,HSPG2,MAPK10,MAPK11,SDC1,TGFBR1,THBS1
Antiproliferative Role of Somatostatin Receptor 2	1.17	0.212	-0.632	BRAF,CDKN1A,GNG10,GNG11,GNG12,GUCY1A2,MAPK3,NOS1,NPR2,NRAS,RALB,RAP1A,RAP2B,RRAS2
Macropinocytosis Signaling	1.17	0.212	-2.111	ITGB3,ITGB4,MET,MRC1,NRAS,PRKCA,PRKCD,PRKCQ,PRKD3,RAB34,RALB,RAP1A,RAP2B,RRAS2
HIPPO signaling	1.16	0.208	0.333	BTRC,CD44,DLG2,LATS2,PPM1J,PPM1L,PPP1R12A,PPP1R14B,PPP1R14C,PPP1R3D,PPP2R5A,RASSF1,SCRIB,TEAD1,TEAD3
PAK Signaling	1.16	0.198	-1.698	EPHB3,ITGA2,ITGA4,ITGB3,ITGB4,MAPK10,MAPK3,MYL6B,MYL9,NCK2,NRAS,PAK4,PDGFRA,PTK2B,PXN,RALB,RAP1A,RAP2B,RRAS2
Telomerase Signaling	1.16	0.2	-0.832	CDKN1A,ETS1,HDAC1,HDAC5,HDAC9,HSP90AA1,HSP90AB1,MAPK3,MYC,NRAS,PPM1J,PPM1L,PPP2R5A,RALB,RAP1A,RAP2B,RRAS2,TERF1
D-myo-inositol (1,4,5,6)-Tetrakisphosphate Biosynthesis	1.15	0.188	1.213	ATP1A2,DUSP1,DUSP4,DUSP6,EYA4,G6PC3,PPFIA3,PPFIBP2,PPIP5K1,PPM1H,PPM1J,PPM1K,PPM1L,PPP1R12A,PPP1R14B,PPP1R14C,PPP1R16B,PPP1R1A,PPP1R3D,PPP2R5A,PPTC7,PTPN13,PTPRN,STYX,SYNJ1
D-myo-inositol (3,4,5,6)-tetrakisphosphate Biosynthesis	1.15	0.188	1.213	ATP1A2,DUSP1,DUSP4,DUSP6,EYA4,G6PC3,PPFIA3,PPFIBP2,PPIP5K1,PPM1H,PPM1J,PPM1K,PPM1L,PPP1R12A,PPP1R14B,PPP1R14C,PPP1R16B,PPP1R1A,PPP1R3D,PPP2R5A,PPTC7,PTPN13,PTPRN,STYX,SYNJ1
Calcium-induced T Lymphocyte Apoptosis	1.15	0.224	1.265	ATP2A2,CHP1,HDAC1,HLA-A,HLA-DRB5,MEF2D,NR4A1,PRKCA,PRKCD,PRKCQ,PRKD3
Senescence Pathway	1.13	0.174	-0.324	ACVR2A,ATF3,BHLHE40,BMPR2,BRAF,CACNA1C,CAPN6,CBX2,CBX7,CCND2,CCND3,CDC23,CDK1,CDKN1A,CHP1,DHCR24,E2F5,E2F6,EIF4EBP1,ETS1,EZH2,GADD45B,MAPK3,MAPK4,MAPK6,MTOR,NF1,NFAT5,NRAS,PPM1J,PPM1L,PPP2R5A,RALB,RAP1A,RAP2B,RBL1,RNF2,RRAS2,SQSTM1,TGFBR1,TGFBR3,VHL
FLT3 Signaling in Hematopoietic Progenitor Cells	1.12	0.209	0.832	EIF4EBP1,MAPK11,MAPK3,MTOR,NRAS,RALB,RAP1A,RAP2B,RRAS2,STAT1,STAT2,STAT3,STAT5B,STAT6
Ephrin B Signaling	1.12	0.209	-1.508	EFNB1,EFNB2,EPHB2,EPHB3,GNA13,GNA14,GNAS,GNG10,GNG11,GNG12,MAPK3,NCK2,PXN,RAC3
Acute Myeloid Leukemia Signaling	1.12	0.203	-0.277	BRAF,CEBPA,EIF4EBP1,IDH2,KITLG,MAPK3,MTOR,MYC,NRAS,RALB,RAP1A,RAP2B,RARA,RRAS2,STAT3,STAT5B
Actin Nucleation by ARP-WASP Complex	1.12	0.203	-2.309	ARPC1B,ITGA2,ITGA4,ITGB3,ITGB4,NCK2,NRAS,PPP1R12A,RAC3,RALB,RAP1A,RAP2B,RHOC,RHOF,RHOJ,RRAS2
3-phosphoinositide Biosynthesis	1.12	0.183	1.342	ATP1A2,DUSP1,DUSP4,DUSP6,EYA4,G6PC3,PI4K2B,PI4KA,PIP5K1B,PPFIA3,PPFIBP2,PPIP5K1,PPM1H,PPM1J,PPM1K,PPM1L,PPP1R12A,PPP1R14B,PPP1R14C,PPP1R16B,PPP1R1A,PPP1R3D,PPP2R5A,PPTC7,PTPN13,PTPRN,STYX,SYNJ1
nNOS Signaling in Neurons	1.11	0.227	2	CAPN6,CHP1,DLG2,GRIN3A,GRINA,NOS1,PRKCA,PRKCD,PRKCQ,PRKD3
Breast Cancer Regulation by Stathmin1	1.11	0.162	1.606	ACKR1,ACKR3,ADGRA3,ADGRB1,ADGRE5,ADGRG1,ADGRL4,ADORA2A,APLNR,ARHGEF11,ARHGEF4,ARHGEF9,CCKAR,CCND2,CCND3,CDK1,CHRM1,CNR1,CRHR2,CYSLTR2,DRD2,E2F5,E2F6,EDNRA,F2R,F2RL2,FZD1,FZD8,GNA13,GNG10,GNG11,GNG12,GPR137C,GPR149,GPR158,GPR22,GPR35,GPR65,GRM4,HTR5A,IGF1,KISS1R,LPAR4,MAPK3,MTOR,NPY1R,NRAS,NTSR1,OPRK1,OPRM1,PLCB3,PLCB4,PPM1J,PPM1L,PPP1R12A,PPP1R14B,PPP1R14C,PPP1R3D,PPP2R5A,PRKAR1B,PRKAR2A,PRKCA,PR…
PI3K Signaling in B Lymphocytes	1.1	0.19	1	ATF3,ATF6,CD81,CHP1,IRS1,IRS2,LYN,MAPK3,NFAT5,NFKBIA,NRAS,PLCB3,PLCB4,PLCE1,PLCH1,PLEKHA2,PLEKHA3,PLEKHA4,RALB,RAP1A,RAP2B,RRAS2
HGF Signaling	1.1	0.191	-0.471	CDKN1A,ETS1,ITGA2,ITGA4,ITGB3,ITGB4,MAP3K13,MAPK10,MAPK3,MET,NRAS,PRKCA,PRKCD,PRKCQ,PRKD3,PXN,RALB,RAP1A,RAP2B,RRAS2,STAT3
Phagosome Formation	1.09	0.194	#NUM!	ITGA2,ITGA4,ITGB3,ITGB4,MRC1,PLCB3,PLCB4,PLCE1,PLCH1,PRKCA,PRKCD,PRKCQ,PRKD3,RAC3,RHOC,RHOF,RHOJ,TLR3,VTN
IL-15 Signaling	1.08	0.21	-0.277	MAPK11,MAPK3,MTOR,MYC,NRAS,RAC3,RALB,RAP1A,RAP2B,RRAS2,STAT3,STAT5B,STAT6
NF-κB Activation by Viruses	1.08	0.206	-0.535	EIF2AK2,ITGA2,ITGB3,MAPK3,NFKBIA,NRAS,PRKCA,PRKCD,PRKCQ,PRKD3,RALB,RAP1A,RAP2B,RRAS2
Nur77 Signaling in T Lymphocytes	1.08	0.206	0.905	CHP1,HDAC1,HDAC9,HLA-A,HLA-DRB5,HLA-E,MAPK3,MEF2D,NR4A1,PCNA,PRKCA,PRKCD,PRKCQ,PRKD3
JAK/Stat Signaling	1.08	0.206	1.069	CDKN1A,MAPK3,MTOR,NRAS,RALB,RAP1A,RAP2B,RRAS2,SOCS2,STAT1,STAT2,STAT3,STAT5B,STAT6
UVB-Induced MAPK Signaling	1.06	0.222	0.707	EIF4EBP1,H3-3A/H3-3B,MAPK10,MAPK11,MAPK3,MTOR,PRKCA,PRKCD,PRKCQ,PRKD3
Sertoli Cell-Sertoli Cell Junction Signaling	1.05	0.179	#NUM!	CLDN11,CLDN12,CLDN19,CLDN5,F11R,GUCY1A2,ITGA2,ITGA4,ITGB3,ITGB4,MAP3K13,MAPK10,MAPK11,MAPK3,NOS1,NRAS,PRKAR1B,PRKAR2A,PRKG1,RALB,RAP1A,RAP2B,RRAS2,SPTB,SPTBN2,SYMPK,TGFBR3,TUBA4A,TUBB2B,TUBB6
Cardiac β-adrenergic Signaling	1.05	0.181	1.606	ADCY6,AKAP11,AKAP5,ATP2A2,CACNA1C,FICD,GNA13,GNA14,GNAS,GNG10,GNG11,GNG12,PDE11A,PDE7B,PDE8B,PPM1J,PPM1L,PPP1R12A,PPP1R14B,PPP1R14C,PPP1R1A,PPP1R3D,PPP2R5A,PRKAR1B,PRKAR2A,RYR2,SMPDL3A
3-phosphoinositide Degradation	1.04	0.182	1.414	ATP1A2,DUSP1,DUSP4,DUSP6,EYA4,G6PC3,INPP5J,PPFIA3,PPFIBP2,PPIP5K1,PPM1H,PPM1J,PPM1K,PPM1L,PPP1R12A,PPP1R14B,PPP1R14C,PPP1R16B,PPP1R1A,PPP1R3D,PPP2R5A,PPTC7,PTPN13,PTPRN,STYX,SYNJ1
Cholesterol Biosynthesis I	1.02	0.308	2	DHCR24,FDFT1,HSD17B7,SC5D
Cholesterol Biosynthesis II (via 24,25-dihydrolanosterol)	1.02	0.308	2	DHCR24,FDFT1,HSD17B7,SC5D
Cholesterol Biosynthesis III (via Desmosterol)	1.02	0.308	2	DHCR24,FDFT1,HSD17B7,SC5D
GDP-glucose Biosynthesis	1.02	0.5	#NUM!	HK1,PGM1
CCR3 Signaling in Eosinophils	1	0.186	-0.535	GNA13,GNA14,GNAS,GNG10,GNG11,GNG12,MAPK11,MAPK3,NRAS,PAK4,PLCB3,PLCB4,PPP1R12A,PRKCA,PRKCD,PRKCQ,PRKD3,RALB,RAP1A,RAP2B,RRAS2
BMP signaling pathway	1	0.197	-0.277	BMP1,BMPR2,MAPK10,MAPK11,MAPK3,NOG,NRAS,PRKAR1B,PRKAR2A,RALB,RAP1A,RAP2B,RRAS2,SOSTDC1,ZNF423
Corticotropin Releasing Hormone Signaling	0.996	0.182	1.043	ADCY6,BRAF,CACNA1C,CACNA1H,CNR1,CRHR2,GLI1,GNAS,GUCY1A2,MAPK11,MAPK3,MEF2D,NOS1,NPR2,NR4A1,PRKAR1B,PRKAR2A,PRKCA,PRKCD,PRKCQ,PRKD3,RAP1A,SHH,SMO
Netrin Signaling	0.996	0.203	1.941	ABLIM2,CACNA1C,CACNA1H,CHP1,ENAH,NCK2,NFAT5,PRKAR1B,PRKAR2A,PRKG1,RAC3,RYR2,UNC5C
Role of Tissue Factor in Cancer	0.979	0.189	#NUM!	GNA13,GNA14,HBEGF,ITGB3,LYN,MAPK11,MAPK3,MTOR,NRAS,P4HB,PRKCA,PTK2B,RALB,RAP1A,RAP2B,RRAS2,STAT5B,YES1
Apoptosis Signaling	0.979	0.189	-0.943	BAK1,BAX,CAPN6,CASP2,CASP6,CASP7,CDK1,DFFA,MAPK3,Naip1 (includes others),NFKBIA,NRAS,PRKCA,PRKCQ,RALB,RAP1A,RAP2B,RRAS2
Endocannabinoid Developing Neuron Pathway	0.971	0.184	0	ADCY6,BRAF,CNR1,GNG10,GNG11,GNG12,MAPK10,MAPK11,MAPK3,MAPK4,MAPK6,MTOR,NRAS,PRKAR1B,PRKAR2A,RAC3,RALB,RAP1A,RAP2B,RRAS2,STAT3
BEX2 Signaling Pathway	0.959	0.197	0.535	BAK1,BBC3,CDKN1A,ERBB2,MAP2,MAPK10,MTOR,NFKBIA,PPM1J,PPM1L,PPP2R5A,STAT3,TSC1,TSC2
Signaling by Rho Family GTPases	0.955	0.17	-0.186	ARHGEF11,ARHGEF4,ARHGEF9,ARPC1B,CDC42EP1,CDC42EP5,CDH11,CDH20,CDH22,CDH5,CDH9,CLIP1,EZR,GNA13,GNA14,GNAS,GNG10,GNG11,GNG12,ITGA2,ITGA4,ITGB3,ITGB4,MAPK10,MAPK3,MYL6B,MYL9,PAK4,PI4KA,PIP5K1B,PPP1R12A,PTK2B,RAC3,RHOC,RHOF,RHOJ,SLC9A1,VIM
Systemic Lupus Erythematosus In T Cell Signaling Pathway	0.939	0.173	1.976	BCL6,CASP2,CASP6,CASP7,CD44,CHP1,ESR1,EZR,GNA13,HLA-A,HLA-DRB5,HLA-E,LEPR,MAPK3,MTOR,NOS1,NRAS,PPM1J,PPM1L,PPP2R5A,RAC3,RALB,RAP1A,RAP2B,RHOC,RHOF,RHOJ,RRAS2,S1PR3,STAT3,YES1
Epithelial Adherens Junction Signaling	0.932	0.18	#NUM!	ACVR2A,ARPC1B,BMPR2,CLIP1,FGF1,MET,MYH14,MYH9,MYL6B,MYL9,MYO18A,NOTCH1,NRAS,RALB,RAP1A,RAP2B,RRAS2,TGFBR1,TGFBR3,TUBA4A,TUBB2B,TUBB6,YES1
Calcium Transport I	0.924	0.333	#NUM!	ATP2A2,ATP2B3,ATP2B4
Methionine Degradation I (to Homocysteine)	0.924	0.286	-1	AHCYL2,EHMT1,PRMT1,PRMT8
Ferroptosis Signaling Pathway	0.924	0.184	-0.229	ACACA,ARF5,BRAF,CDKN1A,CTSB,EMP1,FDFT1,HSPB1,IREB2,MAPK3,NRAS,PRKAA1,RALB,RAP1A,RAP2B,RBL1,RRAS2,SQSTM1,STAT3
Role of CHK Proteins in Cell Cycle Checkpoint Control	0.917	0.214	-0.378	ATMIN,CDK1,CDKN1A,E2F5,E2F6,PCNA,PPM1J,PPM1L,PPP2R5A
IL-4 Signaling	0.917	0.197	#NUM!	HLA-A,HLA-DRB5,INPP5J,IRS1,MTOR,NFAT5,NRAS,RALB,RAP1A,RAP2B,RRAS2,STAT6,SYNJ1
Glutamate Receptor Signaling	0.917	0.197	0.816	GLS,GLUL,GNG10,GNG11,GNG12,GRIA3,GRIA4,GRIK1,GRIN3A,GRINA,GRM4,HOMER3,SLC1A3
IL-9 Signaling	0.907	0.24	1.342	IRS1,IRS2,SOCS2,STAT1,STAT3,STAT5B
Sonic Hedgehog Signaling	0.907	0.24	-1.342	CDK1,GLI1,PRKAR1B,PRKAR2A,SHH,SMO
Nitric Oxide Signaling in the Cardiovascular System	0.893	0.183	2.183	ATP2A2,CACNA1C,CAV1,CHRM1,FLT1,GUCY1A2,HSP90AA1,HSP90AB1,MAPK3,NPR2,PRKAA1,PRKAR1B,PRKAR2A,PRKCA,PRKCD,PRKCQ,PRKD3,PRKG1,RYR2
Circadian Rhythm Signaling	0.886	0.226	#NUM!	ARNTL,BHLHE40,CLOCK,GRIN3A,GRINA,NR1D1,PER1
eNOS Signaling	0.879	0.177	1.886	ADCY6,AQP1,CAV1,CCNA2,CHRM1,CHRNB2,CHRNB3,CHRNB4,ESR1,FLT1,GNAS,GUCY1A2,HSP90AA1,HSP90AB1,LPAR4,PRKAA1,PRKAR1B,PRKAR2A,PRKCA,PRKCD,PRKCQ,PRKD3,PRKG1
Regulation of Actin-based Motility by Rho	0.873	0.185	-0.535	ARPC1B,GSN,ITGA2,ITGA4,ITGB3,ITGB4,MYL6B,MYL9,PAK4,PI4KA,PIP5K1B,PPP1R12A,RAC3,RHOC,RHOF,RHOJ,Wasl
Cdc42 Signaling	0.873	0.18	-0.277	APC2,ARPC1B,CDC42EP5,CLIP1,EXOC4,HLA-A,HLA-DRB5,HLA-E,ITGA2,ITGA4,ITGB3,ITGB4,ITK,MAPK10,MAPK11,MYL6B,MYL9,PAK4,PPP1R12A,TNK2
FAT10 Cancer Signaling Pathway	0.87	0.204	0	ACKR3,ACVR2A,BMPR2,EEF1A1,MAD2L1,NFKBIA,PCNA,STAT3,TGFBR1,TGFBR3
Semaphorin Neuronal Repulsive Signaling Pathway	0.866	0.177	-0.853	BCAN,CD44,CRMP1,CSPG5,DPYSL4,ERBB2,FARP1,GUCY1A2,ITGA2,ITGA4,ITGB3,ITGB4,MYL6B,MYL9,PAK4,PLXNA2,PPP1R12A,PRKAR1B,PRKAR2A,PRKG1,SEMA6A,VCAN
Uracil Degradation II (Reductive)	0.857	1	#NUM!	DPYD
Acetyl-CoA Biosynthesis III (from Citrate)	0.857	1	#NUM!	ACLY
Glutamine Biosynthesis I	0.857	1	#NUM!	GLUL
Palmitate Biosynthesis I (Animals)	0.857	1	#NUM!	FASN
L-cysteine Degradation III	0.857	1	#NUM!	GOT1
Thymine Degradation	0.857	1	#NUM!	DPYD
Thyroid Hormone Biosynthesis	0.857	1	#NUM!	CTSD
Fatty Acid Biosynthesis Initiation II	0.857	1	#NUM!	FASN
GPCR-Mediated Nutrient Sensing in Enteroendocrine Cells	0.854	0.182	0.943	ADCY6,CACNA1C,CACNA1H,GNA14,GNAS,GNG10,GNG11,GNG12,PLCB3,PLCB4,PLCE1,PLCH1,PRKAR1B,PRKAR2A,PRKCA,PRKCD,PRKCQ,PRKD3
Inhibition of Matrix Metalloproteases	0.845	0.231	1	ADAM17,HSPG2,MMP14,MMP25,SDC1,THBS2
Glucose and Glucose-1-phosphate Degradation	0.839	0.4	#NUM!	HK1,PGM1
Creatine-phosphate Biosynthesis	0.839	0.4	#NUM!	CKB,CKMT1A/CKMT1B
Pyrimidine Deoxyribonucleotides De Novo Biosynthesis I	0.839	0.267	-2	CMPK1,DTYMK,DUT,TYMS
Phosphatidylcholine Biosynthesis I	0.839	0.4	#NUM!	CHKA,PHKA1
Glutamate Degradation III (via 4-aminobutyrate)	0.839	0.4	#NUM!	ALDH5A1,SUCLG2
Folate Transformations I	0.839	0.4	#NUM!	MTHFD1,MTHFS
Cysteine Biosynthesis III (mammalia)	0.839	0.267	-1	AHCYL2,EHMT1,PRMT1,PRMT8
Huntington's Disease Signaling	0.833	0.164	1.342	AP2A2,BAX,CAPN6,CASP2,CASP6,CASP7,CLTC,CTSD,DCTN1,DNM1,DNM3,GLS,GNA14,GNG10,GNG11,GNG12,HDAC1,HDAC5,HDAC9,HTT,IGF1,MAPK3,MTOR,NAPB,NSF,PACSIN1,PENK,PLCB3,PLCB4,POLR2I,PRKCA,PRKCD,PRKCQ,PRKD3,PSMA7,PSMB8,PSMD9,SNAP25,UBC,VAMP3,ZDHHC17
Role of NFAT in Cardiac Hypertrophy	0.833	0.168	0.962	ADCY6,AKAP5,CACNA1C,CACNA1H,CHP1,GNAS,GNG10,GNG11,GNG12,HDAC1,HDAC5,HDAC9,IGF1,MAPK10,MAPK11,MAPK3,MEF2D,NRAS,PLCB3,PLCB4,PLCE1,PLCH1,PRKAR1B,PRKAR2A,PRKCA,PRKCD,PRKCQ,PRKD3,RALB,RAP1A,RAP2B,RRAS2,TGFBR1
STAT3 Pathway	0.83	0.176	-0.471	BMPR2,CDKN1A,FLT1,IGF1,IL10RB,IL11RA,MAPK10,MAPK11,MAPK3,MYC,NRAS,NTRK2,PDGFRA,RALB,RAP1A,RAP2B,RRAS2,SOCS2,STAT3,TGFBR1,TGFBR3
Apelin Muscle Signaling Pathway	0.824	0.205	0	APLN,APLNR,GNA13,GNA14,GNAS,GNG10,GNG11,GNG12,PRKAA1
HIF1α Signaling	0.807	0.169	0	BRAF,CDKN1A,CHP1,EIF4EBP1,FLT1,HK1,HSP90AA1,IGF1,MAPK3,MET,MMP14,MMP25,MTOR,NCOA1,NRAS,P4HTM,PKM,PRKCA,PRKCD,PRKCQ,PRKD3,RAC3,RALB,RAP1A,RAP2B,RRAS2,STAT3,VHL,VIM
GNRH Signaling	0.807	0.169	-0.408	ADCY6,CACNA1C,CACNA1H,GNA14,GNAS,GNG10,GNG11,GNG12,HBEGF,MAP3K13,MAPK10,MAPK11,MAPK3,NRAS,PAK4,PLCB3,PLCB4,PRKAR1B,PRKAR2A,PRKCA,PRKCD,PRKCQ,PRKD3,PTK2B,PXN,RALB,RAP1A,RAP2B,RRAS2
Dilated Cardiomyopathy Signaling Pathway	0.804	0.175	-0.229	ABCC9,ADCY6,ATP2A2,BAG3,BAX,CACNA1C,CACNA1H,GNAS,LAMA4,MAPK11,MAPK3,MTOR,MYH14,MYH9,MYL6B,MYL9,MYO18A,PRKAR1B,PRKAR2A,RYR2,SCN5A
Rac Signaling	0.804	0.175	-0.728	ANK1,ARPC1B,CD44,CYFIP2,ITGA2,ITGA4,ITGB3,ITGB4,MAPK3,MCF2L,NCKAP1,NRAS,PAK4,PI4KA,PIP5K1B,PTK2B,RAC3,RALB,RAP1A,RAP2B,RRAS2
PTEN Signaling	0.801	0.173	0.655	BMPR2,CDKN1A,FLT1,FOXG1,INPP5J,ITGA2,ITGA4,ITGB3,ITGB4,MAGI3,MAPK3,MAST2,NRAS,NTRK2,PDGFRA,RAC3,RALB,RAP1A,RAP2B,RRAS2,SYNJ1,TGFBR1,TGFBR3
Complement System	0.801	0.238	-0.447	C1QA,C1QC,C2,C4A/C4B,CFH
Melatonin Signaling	0.799	0.19	2.111	BRAF,MAPK3,PLCB3,PLCB4,PLCE1,PLCH1,PRKAR1B,PRKAR2A,PRKCA,PRKCD,PRKCQ,PRKD3
NRF2-mediated Oxidative Stress Response	0.788	0.167	0.229	ABCC1,ABCC4,Cyp2d22,DNAJA4,DNAJB2,DNAJC13,DNAJC19,EPHX1,FKBP5,GCLM,GSTM5,HSP90AA1,HSP90AB1,JUNB,MAPK3,MGST1,MGST3,NRAS,PPIB,PRKCA,PRKCD,PRKCQ,PRKD3,RALB,RAP1A,RAP2B,RRAS2,SCARB1,SOD3,SQSTM1,STIP1
Ceramide Signaling	0.783	0.184	-0.832	CTSD,MAPK3,NRAS,PPM1J,PPM1L,PPP2R5A,RALB,RAP1A,RAP2B,RRAS2,S1PR2,S1PR3,SMPD2,SPHK2
Factors Promoting Cardiogenesis in Vertebrates	0.777	0.174	-0.447	ACVR2A,APC2,BMP1,BMPR2,FZD1,FZD8,MAPK10,MYC,NOG,PLCB3,PLCB4,PLCE1,PLCH1,PRKCA,PRKCD,PRKCQ,PRKD3,SCN5A,SMO,TGFBR1,TGFBR3
Thyroid Cancer Signaling	0.772	0.186	-0.832	BRAF,IGF1,IRS1,IRS2,MAPK3,MTOR,MYC,NRAS,NTRK2,RALB,RAP1A,RAP2B,RRAS2
Adrenomedullin signaling pathway	0.772	0.168	0.962	ADCY6,BAX,BRAF,CFH,GNA14,GNAS,GUCY1A2,KCNQ3,MAPK10,MAPK11,MAPK3,MAPK4,MAPK6,MATK,NPR2,NRAS,PLCB3,PLCB4,PLCE1,PLCH1,PRKAR1B,PRKAR2A,PRKG1,PTK2B,RALB,RAP1A,RAP2B,RRAS2
ILK Signaling	0.77	0.169	0.426	FLNA,IRS1,IRS2,ITGB3,ITGB4,MAPK10,MAPK3,MTOR,MYC,MYH14,MYH9,MYL6B,MYL9,MYO18A,NCK2,PPM1J,PPM1L,PPP1R12A,PPP1R14B,PPP2R5A,PXN,RAC3,RHOC,RHOF,RHOJ,VIM
Tight Junction Signaling	0.757	0.169	#NUM!	CEBPA,CLDN11,CLDN12,CLDN19,CLDN5,F11R,F2RL2,MPDZ,MYH14,MYH9,MYL6B,MYL9,MYO18A,NAPB,NSF,PPM1J,PPM1L,PPP2R5A,PRKAR1B,PRKAR2A,RAB13,SNAP25,SYMPK,TGFBR1,VAMP3
Renin-Angiotensin Signaling	0.754	0.174	-0.258	ADCY6,MAPK10,MAPK11,MAPK3,NRAS,PAK4,PRKAR1B,PRKAR2A,PRKCA,PRKCD,PRKCQ,PRKD3,PTK2B,RALB,RAP1A,RAP2B,RRAS2,STAT1,STAT3
Dendritic Cell Maturation	0.742	0.171	1.279	CD1D,COL11A2,COL18A1,COL2A1,COL3A1,COL5A3,FSCN1,HLA-A,HLA-DRB5,HLA-E,LEPR,MAPK10,MAPK11,MAPK3,NFKBIA,PLCB3,PLCB4,PLCE1,PLCH1,STAT1,STAT2,TLR3
Activation of IRF by Cytosolic Pattern Recognition Receptors	0.74	0.196	1	ADAR,IFIH1,IRF9,MAPK10,NFKBIA,PPIB,SIKE1,STAT1,STAT2
G Protein Signaling Mediated by Tubby	0.733	0.2	#NUM!	GNA13,GNA14,GNAS,GNG10,GNG11,GNG12,PLCB3,PLCB4
Natural Killer Cell Signaling	0.73	0.169	0.209	COL11A2,COL18A1,COL2A1,COL3A1,COL5A3,HLA-A,HLA-E,MAP3K13,MAPK11,MAPK3,MTOR,NFAT5,NRAS,PAK4,PRKCQ,PTK2B,PXN,RAC3,RALB,RAP1A,RAP2B,RRAS2,Wasl
Role of JAK2 in Hormone-like Cytokine Signaling	0.73	0.214	#NUM!	IRS1,IRS2,SOCS2,STAT1,STAT3,STAT5B
LPS-stimulated MAPK Signaling	0.721	0.179	-0.577	LBP,MAPK10,MAPK11,MAPK3,NFKBIA,NRAS,PRKCA,PRKCD,PRKCQ,PRKD3,RALB,RAP1A,RAP2B,RRAS2
Cardiac Hypertrophy Signaling	0.719	0.161	0.539	ADCY6,CACNA1C,CHP1,GNA13,GNA14,GNAS,GNG10,GNG11,GNG12,HSPB1,IGF1,IRS1,MAP3K13,MAPK10,MAPK11,MAPK3,MEF2D,MTOR,MYL6B,MYL9,NRAS,PLCB3,PLCB4,PLCE1,PLCH1,PRKAR1B,PRKAR2A,RAC3,RALB,RAP1A,RAP2B,RHOC,RHOF,RHOJ,RRAS2,TGFBR1
Sucrose Degradation V (Mammalian)	0.701	0.333	#NUM!	ALDOA,GALM
Glycogen Degradation II	0.701	0.333	#NUM!	PGM1,PYGB
Ketolysis	0.701	0.333	#NUM!	ACAT1,BDH1
CNTF Signaling	0.699	0.191	-0.333	MAPK3,MTOR,NRAS,RALB,RAP1A,RAP2B,RRAS2,STAT1,STAT3
GDNF Family Ligand-Receptor Interactions	0.697	0.182	-1.155	DOK4,GFRA3,GFRA4,IRS1,IRS2,MAPK10,MAPK3,NRAS,RALB,RAP1A,RAP2B,RRAS2
Xenobiotic Metabolism AHR Signaling Pathway	0.686	0.183	-0.302	ALDH1L1,ALDH1L2,ALDH5A1,CYP1B1,GSTM5,HDAC5,HSP90AA1,HSP90AB1,MGST1,MGST3,NCOA1
Antigen Presentation Pathway	0.682	0.217	#NUM!	CD74,HLA-A,HLA-DRB5,HLA-E,PSMB8
Xenobiotic Metabolism Signaling	0.678	0.16	#NUM!	ABCB1,ALDH1L1,ALDH1L2,ALDH5A1,CYP1B1,GSTM5,HDAC5,HS3ST2,HS6ST1,HSP90AA1,HSP90AB1,MAOB,MAP3K13,MAPK11,MAPK3,MGST1,MGST3,NCOA1,NDST4,NRAS,PPM1J,PPM1L,PPP2R5A,PRKCA,PRKCD,PRKCQ,PRKD3,RALB,RAP1A,RAP2B,RRAS2,SCAND1,SOD3,UGT8
SAPK/JNK Signaling	0.676	0.172	-0.832	DUSP4,GNA13,GNG10,GNG11,GNG12,IRS1,MAP3K13,MAPK10,MAPK8IP2,MAPK8IP3,MINK1,NRAS,RAC3,RALB,RAP1A,RAP2B,RRAS2
Role of NFAT in Regulation of the Immune Response	0.672	0.164	0.447	AKAP5,CHP1,GNA13,GNA14,GNAS,GNG10,GNG11,GNG12,HLA-A,HLA-DRB5,ITK,KPNA2,LYN,MAPK3,MEF2D,NFAT5,NFKBIA,NRAS,PLCB3,PLCB4,PRKCQ,RALB,RAP1A,RAP2B,RRAS2
Fc Epsilon RI Signaling	0.664	0.172	-1.807	INPP5J,LYN,MAPK10,MAPK11,MAPK3,NRAS,PRKCA,PRKCD,PRKCQ,PRKD3,RAC3,RALB,RAP1A,RAP2B,RRAS2,SYNJ1
Wnt/Ca+ pathway	0.664	0.188	1	FZD1,FZD8,NFAT5,PLCB3,PLCB4,PLCE1,PLCH1,PRKCA,SMO
RhoA Signaling	0.652	0.17	-1	ANLN,ARHGAP35,ARHGAP6,ARHGEF11,ARPC1B,CDC42EP1,CDC42EP5,EZR,GNA13,IGF1,LPAR4,MYL6B,MYL9,PI4KA,PIP5K1B,PPP1R12A,PTK2B
Ovarian Cancer Signaling	0.652	0.165	0.302	BRAF,CD44,E2F5,E2F6,EDNRA,FZD1,FZD8,HDAC1,HDAC5,HDAC9,MAPK3,MTOR,NRAS,PRKAR1B,PRKAR2A,RALB,RAP1A,RAP2B,RBL1,RRAS2,SMO,TFDP1
Cancer Drug Resistance By Drug Efflux	0.64	0.182	#NUM!	ABCB1,ABCC1,BRAF,FOXG1,MAPK3,NRAS,RALB,RAP1A,RAP2B,RRAS2
Endocannabinoid Cancer Inhibition Pathway	0.638	0.165	0.218	ADCY6,ATF3,CASP2,CASP6,CASP7,CCND2,CCND3,CDKN1A,CNR1,DDIT3,GNA13,MAPK3,MTOR,MYC,NOS1,PRKAA1,PRKAR1B,PRKAR2A,SMPD2,TRPV1,VIM
p53 Signaling	0.636	0.173	-1.265	ADGRB1,BAX,BBC3,BIRC5,CASP6,CCND2,CDKN1A,GADD45B,HDAC1,HDAC9,PCNA,PLAGL1,SERPINE2,THBS1
Dopamine Receptor Signaling	0.636	0.176	1	ADCY6,DRD2,MAOB,PPM1J,PPM1L,PPP1R12A,PPP1R14B,PPP1R14C,PPP1R3D,PPP2R5A,PRKAR1B,PRKAR2A
Tumoricidal Function of Hepatic Natural Killer Cells	0.629	0.222	-2	BAX,CASP6,CASP7,DFFA
Glycolysis I	0.629	0.222	2	ALDOA,ENO2,PFKP,PKM
Superpathway of Methionine Degradation	0.629	0.208	-0.447	AHCYL2,EHMT1,GOT1,PRMT1,PRMT8
GABA Receptor Signaling	0.625	0.165	#NUM!	ADCY6,ALDH5A1,AP1B1,AP2A2,CACNA1C,CACNA1H,DNM1,GABRA1,GABRA5,GABRB2,GNA13,GNA14,GNAS,GNG10,GNG11,GNG12,KCNQ3,NSF,SLC6A11,UBC
GM-CSF Signaling	0.622	0.177	-0.302	ETS1,LYN,MAPK3,NRAS,RALB,RAP1A,RAP2B,RRAS2,STAT1,STAT3,STAT5B
Pancreatic Adenocarcinoma Signaling	0.618	0.167	0	BIRC5,CDKN1A,E2F5,E2F6,ERBB2,GPLD1,HBEGF,HDAC1,HDAC5,HDAC9,MAPK10,MAPK3,NOTCH1,RBL1,STAT1,STAT3,TFDP1,TGFBR1
Estrogen Receptor Signaling	0.614	0.154	0.447	ADCY6,CACNA1C,CAV1,CDKN1A,EIF4EBP1,ESR1,FOXG1,GNA13,GNA14,GNAS,GNG10,GNG11,GNG12,HSP90AA1,HSP90AB1,IGF1,LEPR,MAPK3,MDK,MED14,MED21,MED30,MMP14,MMP25,MTOR,MYC,MYL6B,MYL9,NCOA1,NDUFB2,NOTCH1,NRAS,PCNA,PGR,PLCB3,PLCB4,PLCE1,PLCH1,PPP1R12A,PRKAA1,PRKAR1B,PRKAR2A,PRKCA,PRKCD,PRKCQ,PRKD3,RALB,RAP1A,RAP2B,RRAS2,SETD7
Cellular Effects of Sildenafil (Viagra)	0.611	0.165	#NUM!	ADCY6,CACNA1C,GNAS,GUCY1A2,KCNQ3,MYH14,MYH9,MYL6B,MYL9,MYO18A,NPR2,PLCB3,PLCB4,PLCE1,PLCH1,PPP1R12A,PRKAR1B,PRKAR2A,PRKG1
Chemokine Signaling	0.607	0.174	-0.302	MAPK11,MAPK3,NRAS,PLCB3,PLCB4,PPP1R12A,PRKCA,PTK2B,RALB,RAP1A,RAP2B,RRAS2
Paxillin Signaling	0.599	0.169	-1.732	ITGA2,ITGA4,ITGB3,ITGB4,MAPK10,MAPK11,NCK2,NRAS,PAK4,PTK2B,PXN,RALB,RAP1A,RAP2B,RRAS2
Sphingosine and Sphingosine-1-phosphate Metabolism	0.597	0.286	#NUM!	ASAH2,SGPP2
Phosphatidylethanolamine Biosynthesis II	0.597	0.286	#NUM!	CHKA,ETNK1
L-dopachrome Biosynthesis	0.587	0.5	#NUM!	TYRP1
Epoxysqualene Biosynthesis	0.587	0.5	#NUM!	FDFT1
Trehalose Degradation II (Trehalase)	0.587	0.5	#NUM!	HK1
Alanine Degradation III	0.587	0.5	#NUM!	GPT2
Taurine Biosynthesis	0.587	0.5	#NUM!	CSAD
Alanine Biosynthesis II	0.587	0.5	#NUM!	GPT2
dTMP De Novo Biosynthesis	0.587	0.5	#NUM!	TYMS
Acetate Conversion to Acetyl-CoA	0.587	0.5	#NUM!	ACSS2
Glutamine Degradation I	0.587	0.5	#NUM!	GLS
G-Protein Coupled Receptor Signaling	0.583	0.155	#NUM!	ADCY6,ADORA2A,APLNR,BRAF,CHRM1,CNR1,DRD2,DUSP1,DUSP4,DUSP6,FICD,GNA14,GNAS,GRM4,HTR5A,MAPK3,NFKBIA,NPY1R,NRAS,OPRK1,OPRM1,PDE11A,PDE7B,PDE8B,PLCB3,PLCB4,PRKAR1B,PRKAR2A,PRKCA,PTGIR,PTK2B,RALB,RAP1A,RAP2B,RASGRP1,RRAS2,S1PR3,SMPDL3A,STAT3
DNA Methylation and Transcriptional Repression Signaling	0.58	0.2	#NUM!	CHD3,DNMT3A,H3-3A/H3-3B,HDAC1,MTA2
Melanoma Signaling	0.578	0.182	-0.707	BRAF,CDKN1A,MAPK3,NRAS,RALB,RAP1A,RAP2B,RRAS2
Semaphorin Signaling in Neurons	0.577	0.175	#NUM!	CRMP1,DPYSL4,MAPK3,MET,PAK4,PLXNA2,RAC3,RHOC,RHOF,RHOJ
Pyridoxal 5'-phosphate Salvage Pathway	0.577	0.175	0.632	ACVR2A,BRAF,CDK1,EIF2AK2,MAPK3,MAPK6,PDXK,PRKAA1,PRKCD,PRKCQ
Remodeling of Epithelial Adherens Junctions	0.577	0.175	#NUM!	ARPC1B,CLIP1,DNM1,DNM3,HGS,MAPRE3,MET,TUBA4A,TUBB2B,TUBB6
Ethanol Degradation IV	0.572	0.231	#NUM!	ACSS2,CYGB,TYRP1
MSP-RON Signaling In Cancer Cells Pathway	0.569	0.162	-1.606	BRAF,ETS1,FLNA,ITGB4,MAPK3,MET,MST1R,MTOR,MYC,NFKBIA,NRAS,PTK2B,RALB,RAP1A,RAP2B,RRAS2,STAT3,VHL,VIM
Production of Nitric Oxide and Reactive Oxygen Species in Macrophages	0.564	0.159	1.528	CLU,CYBA,MAP3K13,MAPK10,MAPK11,MAPK3,NFKBIA,PPM1J,PPM1L,PPP1R12A,PPP1R14B,PPP1R14C,PPP1R3D,PPP2R5A,PRKCA,PRKCD,PRKCQ,PRKD3,RAC3,RAP1A,RHOC,RHOF,RHOJ,STAT1
Apelin Pancreas Signaling Pathway	0.564	0.184	-1.89	APLN,APLNR,DDIT3,MAPK10,PRKAA1,PRKAR1B,PRKAR2A
Systemic Lupus Erythematosus In B Cell Signaling Pathway	0.554	0.155	-0.354	CCND2,CCND3,CHP1,FOXG1,IFIH1,INPP5J,IRF5,IRF9,LYN,MAPK3,MTOR,MYC,NFAT5,NRAS,PRKCA,PRKCD,PRKCQ,PRKD3,RAC3,RALB,RAP1A,RAP2B,RASGRP1,RASGRP2,RRAS2,STAT1,STAT2,STAT3,SYNJ1,TLR3,TRAF4,YES1
Cell Cycle Regulation by BTG Family Proteins	0.55	0.188	#NUM!	E2F5,E2F6,PPM1J,PPM1L,PPP2R5A,PRMT1
Cytotoxic T Lymphocyte-mediated Apoptosis of Target Cells	0.536	0.192	#NUM!	CASP6,CASP7,DFFA,HLA-A,HLA-E
Role of MAPK Signaling in the Pathogenesis of Influenza	0.536	0.169	#NUM!	BAX,MAPK10,MAPK11,MAPK3,NRAS,PLA2R1,PRKCA,RALB,RAP1A,RAP2B,RRAS2
Superpathway of Cholesterol Biosynthesis	0.536	0.192	1.342	ACAT1,DHCR24,FDFT1,HSD17B7,SC5D
Phospholipases	0.529	0.179	2.449	GPLD1,LPL,PLA2R1,PLCB3,PLCB4,PLCE1,PLCH1
Apelin Cardiac Fibroblast Signaling Pathway	0.523	0.2	-1	ANGPT2,APLN,APLNR,PRKAA1
Notch Signaling	0.513	0.182	-1	ADAM17,APH1A,DTX4,JAG2,MAG,NOTCH1
ATM Signaling	0.503	0.164	1	CDK1,CDKN1A,GADD45B,HERC2,MAPK10,MAPK11,NFKBIA,PPM1J,PPM1L,PPP2R5A,SMC1A,SMC2
Agranulocyte Adhesion and Diapedesis	0.503	0.157	#NUM!	ACKR3,Ccl27a,CD34,CDH5,CLDN11,CLDN12,CLDN19,CLDN5,EZR,GLG1,ITGA2,ITGA4,MMP14,MMP25,MYH14,MYH9,MYL6B,MYL9,MYO18A,PECAM1,VCAM1
Endometrial Cancer Signaling	0.502	0.17	-1.89	APC2,ERBB2,MAPK3,MYC,NRAS,RALB,RAP1A,RAP2B,RRAS2
Androgen Signaling	0.5	0.156	1.941	AR,CACNA1C,CACNA1H,GNA13,GNA14,GNAS,GNG10,GNG11,GNG12,H3-3A/H3-3B,HSP90AA1,KAT7,MAPK3,NCOA1,POLR2I,PRKAR1B,PRKAR2A,PRKCA,PRKCD,PRKCQ,PRKD3,TAF4B
Xenobiotic Metabolism General Signaling Pathway	0.499	0.159	-0.728	ABCA2,GSTM5,MAP3K13,MAPK11,MAPK3,MGST1,MGST3,NRAS,PRKCA,PRKCD,PRKCQ,PRKD3,RALB,RAP1A,RAP2B,RRAS2,UGT8
Reelin Signaling in Neurons	0.495	0.158	2	APBB1,ARHGEF11,ARHGEF4,ARHGEF9,ARPC1B,CNR1,GRIN3A,GRINA,LYN,MAP1B,MAPK10,MAPK3,MAPK8IP2,MAPK8IP3,MTOR,PAFAH1B3,RAP1A,YES1
Gαs Signaling	0.495	0.158	1.604	ADCY6,ADORA2A,BRAF,CHRM1,CNR1,GNA13,GNA14,GNAS,GNG10,GNG11,GNG12,HTR5A,MAPK3,PRKAR1B,PRKAR2A,PTGIR,RAP1A,RYR2
Angiopoietin Signaling	0.485	0.164	-2.714	ANGPT2,BIRC5,NFKBIA,NRAS,PAK4,RALB,RAP1A,RAP2B,RRAS2,STAT5B,TEK
Role of PKR in Interferon Induction and Antiviral Response	0.483	0.158	2.138	ATF3,BAX,COLEC12,EIF2AK2,HSP90AA1,HSP90AB1,IFIH1,IRF9,MAPK10,MAPK11,MAPK3,NFKBIA,STAT1,STAT2,STAT3,TLR3
PI3K/AKT Signaling	0.478	0.153	-0.447	CDKN1A,EIF4EBP1,HSP90AA1,HSP90AB1,IL10RB,IL11RA,INPP5J,ITGA2,ITGA4,ITGB3,ITGB4,MAPK3,MTOR,NFKBIA,NRAS,PPM1J,PPM1L,PPP2R5A,RALB,RAP1A,RAP2B,RRAS2,SYNJ1,TSC1,TSC2
CREB Signaling in Neurons	0.476	0.146	2.287	ACKR1,ACKR3,ADCY6,ADGRA3,ADGRB1,ADGRE5,ADGRG1,ADGRL4,ADORA2A,APLNR,BMPR2,CACNA1C,CACNA1H,CCKAR,CHRM1,CNR1,CRHR2,CYSLTR2,DRD2,EDNRA,F2R,F2RL2,FLT1,FZD1,FZD8,GNA13,GNA14,GNAS,GNG10,GNG11,GNG12,GPR137C,GPR149,GPR158,GPR22,GPR35,GPR65,GRIA3,GRIA4,GRIK1,GRM4,HTR5A,IGF1,KISS1R,LPAR4,MAPK3,NPY1R,NRAS,NTRK2,NTSR1,OPRK1,OPRM1,PDGFRA,PLCB3,PLCB4,PLCE1,PLCH1,POLR2I,PRKAR1B,PRKAR2A,PRKCA,PRKCD,PRKCQ,PRKD3,PT…
Retinol Biosynthesis	0.476	0.19	#NUM!	Akr1b10,DAGLB,LIPE,LPL
HOTAIR Regulatory Pathway	0.474	0.156	-1.698	AR,CD44,CDKN1A,COL3A1,ERBB2,ESR1,EZH2,H3-3A/H3-3B,HDAC1,KMT2A,MET,MMP14,MMP25,MTF2,MYC,NFKBIA,RHOC,STAT3,VIM
Sumoylation Pathway	0.47	0.159	0.905	AR,CEBPA,DNMT3A,ETS1,HDAC1,MAPK10,NFKBIA,PCNA,RAC3,RANGAP1,RHOC,RHOF,RHOJ,SUMO2
Caveolar-mediated Endocytosis Signaling	0.467	0.164	#NUM!	CAV1,COPG1,FLNA,HLA-A,HLA-E,ITGA2,ITGA4,ITGB3,ITGB4,PRKCA
Protein Ubiquitination Pathway	0.457	0.15	#NUM!	BTRC,CDC23,DNAJB2,DNAJC13,DNAJC19,DNAJC27,HLA-A,HLA-E,HSP90AA1,HSP90AB1,HSPA4L,HSPB1,HSPH1,PSMA7,PSMB8,PSMD9,Sacs,SMO,UBA1,UBC,UBE2G1,UBE2Q2,UBE3A,UBE3B,UBR1,UBR2,USP1,USP19,USP32,USP5,USP9X,VHL
Hepatic Fibrosis Signaling Pathway	0.455	0.147	-1.857	ACVR2A,APC2,BMPR2,BRAF,CACNA1C,CNR1,COL11A2,COL18A1,COL2A1,COL3A1,COL5A3,EDNRA,EZH2,FLT1,FZD1,FZD8,GLI1,IRS2,ITGA2,ITGA4,ITGB3,ITGB4,LEPR,MAPK10,MAPK11,MAPK3,MTOR,MYC,MYL6B,MYL9,NFKBIA,NRAS,PDGFRA,PRKAR1B,PRKAR2A,PRKCA,PRKCD,PRKCQ,PRKD3,RAC3,RALB,RAP1A,RAP2B,RHOC,RHOF,RHOJ,RRAS2,SHH,SMO,STAT3,TGFBR1,TGFBR3,VCAM1
Estrogen-Dependent Breast Cancer Signaling	0.444	0.161	-1	ESR1,HSD17B7,IGF1,MAPK3,NRAS,RALB,RAP1A,RAP2B,RRAS2,STAT5B
Leptin Signaling in Obesity	0.444	0.161	#NUM!	ADCY6,LEPR,MAPK3,PLCB3,PLCB4,PLCE1,PLCH1,PRKAR1B,PRKAR2A,STAT3
GPCR-Mediated Integration of Enteroendocrine Signaling Exemplified by an L Cell	0.444	0.161	-0.632	ADCY6,CCKAR,GNA14,GNAS,PLCB3,PLCB4,PLCE1,PLCH1,PRKAR1B,PRKAR2A
Arsenate Detoxification I (Glutaredoxin)	0.441	0.333	#NUM!	AS3MT
Pentose Phosphate Pathway (Oxidative Branch)	0.441	0.333	#NUM!	PGLS
NAD Salvage Pathway III	0.441	0.333	#NUM!	NMNAT2
Glutathione Biosynthesis	0.441	0.333	#NUM!	GCLM
Melatonin Degradation II	0.441	0.333	#NUM!	MAOB
Glutamate Degradation II	0.441	0.333	#NUM!	GOT1
Folate Polyglutamylation	0.441	0.333	#NUM!	MTHFD1
Fatty Acid β-oxidation III (Unsaturated, Odd Number)	0.441	0.333	#NUM!	ECI1
Aspartate Biosynthesis	0.441	0.333	#NUM!	GOT1
Granzyme A Signaling	0.44	0.222	#NUM!	H1-0,HMGB2
Ketogenesis	0.44	0.222	#NUM!	ACAT1,BDH1
Choline Biosynthesis III	0.44	0.222	#NUM!	GPLD1,PHKA1
Hereditary Breast Cancer Signaling	0.425	0.153	#NUM!	BRD7,CCND2,CCND3,CDK1,CDKN1A,GADD45B,HDAC1,HDAC5,HDAC9,NRAS,POLR2I,RALB,RAP1A,RAP2B,RRAS2,SMARCA2,UBC
Relaxin Signaling	0.423	0.152	0.905	ADCY6,BRAF,FICD,GNA13,GNA14,GNAS,GNG10,GNG11,GNG12,GUCY1A2,MAPK3,NFKBIA,NPR2,PDE11A,PDE7B,PDE8B,PRKAR1B,PRKAR2A,RAP1A,SMPDL3A
Tumor Microenvironment Pathway	0.421	0.151	-2.4	BRAF,CD274,CD44,COL3A1,FGF1,FOXG1,HLA-A,HLA-E,IGF1,ITGB3,LEPR,MAPK3,MMP14,MMP25,MYC,NRAS,RALB,RAP1A,RAP2B,RRAS2,SLC16A1,STAT3
VEGF Family Ligand-Receptor Interactions	0.418	0.157	-0.905	FLT1,MAPK3,NRAS,PRKCA,PRKCD,PRKCQ,PRKD3,RALB,RAP1A,RAP2B,RRAS2
SPINK1 General Cancer Pathway	0.408	0.163	-1.134	MAPK3,NRAS,RALB,RAP1A,RAP2B,RRAS2,STAT3
Wnt/β-catenin Signaling	0.407	0.15	0.688	ACVR2A,APC2,BMPR2,BTRC,CD44,CDH5,FZD1,FZD8,HDAC1,MYC,PPM1J,PPM1L,PPP2R5A,RARA,SFRP4,SMO,SOX18,SOX8,TGFBR1,TGFBR3,TLE3,UBC
Cardiac Hypertrophy Signaling (Enhanced)	0.405	0.144	1.172	ACVR2A,ADCY6,ATF6,ATP2A2,BMPR2,CACNA1C,CHP1,EDNRA,EIF4EBP1,FGF1,FICD,FZD1,FZD8,GNA13,GNA14,GNAS,GNG10,GNG11,GNG12,HDAC1,HDAC5,HDAC9,HSPB1,IGF1,IL10RB,IL11RA,ITGA2,ITGA4,ITGB3,ITGB4,MAP3K13,MAPK10,MAPK11,MAPK3,MEF2D,MTOR,MYC,NFAT5,NRAS,PDE11A,PDE7B,PDE8B,PLCB3,PLCB4,PLCE1,PLCH1,PRKAR1B,PRKAR2A,PRKCA,PRKCD,PRKCQ,PRKD3,PRKG1,RALB,RAP1A,RAP2B,RRAS2,RYR2,SMO,SMPDL3A,STAT3,TGFBR1,TGFBR3,TSC2
PCP pathway	0.403	0.16	-1.414	CTHRC1,EFNB1,FZD1,FZD8,JUNB,MAPK10,ROR2,SMO
FAT10 Signaling Pathway	0.403	0.16	#NUM!	HTT,NUB1,PSMA7,PSMB8,PSMD9,SQSTM1,UBA1,UBA6
VDR/RXR Activation	0.397	0.155	-1.414	CDKN1A,CEBPA,HR,IGFBP3,MXD1,NCOA1,PRKCA,PRKCD,PRKCQ,PRKD3,SERPINB1
Renal Cell Carcinoma Signaling	0.397	0.155	-2.333	ETS1,MAPK3,MET,NRAS,PAK4,RALB,RAP1A,RAP2B,RRAS2,UBC,VHL
Colorectal Cancer Metastasis Signaling	0.396	0.147	-0.962	ADCY6,BAX,BIRC5,BRAF,FZD1,FZD8,GNA13,GNA14,GNAS,GNG10,GNG11,GNG12,MAPK10,MAPK3,MMP14,MMP25,MYC,NRAS,PRKAR1B,PRKAR2A,RAC3,RALB,RAP1A,RAP2B,RHOC,RHOF,RHOJ,RRAS2,SMO,STAT1,STAT3,TGFBR1,TLR3
Small Cell Lung Cancer Signaling	0.395	0.153	#NUM!	CCND2,CCND3,E2F5,E2F6,HDAC1,HDAC5,HDAC9,MYC,NFKBIA,NOS1,RBL1,TFDP1,TRAF4
TGF-β Signaling	0.395	0.153	-2.333	ACVR2A,BMPR2,HDAC1,MAPK11,MAPK3,NRAS,RALB,RAP1A,RAP2B,RRAS2,TGFBR1,ZFYVE9,ZNF423
CCR5 Signaling in Macrophages	0.393	0.152	1.134	CACNA1C,CACNA1H,GNA13,GNA14,GNAS,GNG10,GNG11,GNG12,MAPK10,MAPK11,PRKCA,PRKCD,PRKCQ,PRKD3,PTK2B
Acyl-CoA Hydrolysis	0.381	0.2	#NUM!	ACOT11,ACOT7
Phenylalanine Degradation IV (Mammalian, via Side Chain)	0.381	0.2	#NUM!	GOT1,MAOB
Atherosclerosis Signaling	0.376	0.151	#NUM!	CD36,CLU,COL11A2,COL18A1,COL2A1,COL3A1,COL5A3,GLG1,ITGA4,LPL,PLA2R1,TNFRSF12A,VCAM1
Role of JAK1, JAK2 and TYK2 in Interferon Signaling	0.368	0.176	#NUM!	STAT1,STAT2,STAT3
Gαq Signaling	0.366	0.147	0.728	CHP1,CHRM1,GNA13,GNA14,GNAS,GNG10,GNG11,GNG12,GPLD1,MAPK3,NFKBIA,PLCB3,PLCB4,PRKCA,PRKCD,PRKCQ,PRKD3,PTK2B,RAC3,RHOC,RHOF,RHOJ
Systemic Lupus Erythematosus Signaling	0.363	0.147	#NUM!	HLA-A,HLA-E,LSM1,LSM3,LSM7,LSM8,LYN,MAPK3,MTOR,NFAT5,NRAS,PRPF8,RALB,RAP1A,RAP2B,RNPC3,RRAS2,SNRPD1,SNRPF
Intrinsic Prothrombin Activation Pathway	0.36	0.161	-2.236	COL11A2,COL18A1,COL2A1,COL3A1,COL5A3
Coronavirus Replication Pathway	0.36	0.161	0.447	BAG3,COPG1,TUBA4A,TUBB2B,TUBB6
FXR/RXR Activation	0.359	0.15	#NUM!	ABCB4,C4A/C4B,CLU,FASN,G6PC3,LPL,MAPK10,RARA,SCARB1,SDC1,SREBF1,VTN
Stearate Biosynthesis I (Animals)	0.358	0.158	1.342	ACOT11,ACOT7,ACSL6,DHCR24,ELOVL1,FASN
Autophagy	0.358	0.145	2.887	ATG2B,CHP1,DDIT3,IGF1,IRS1,IRS2,MAPK10,MAPK3,MTOR,MYC,PPM1J,PPM1L,PPP2R5A,PRKAA1,PRKAR1B,PRKAR2A,PRKCQ,RALB,RIPK2,SQSTM1,TSC1,TSC2,ULK1,VPS11,VPS18,VPS33A,VPS41
IL-2 Signaling	0.357	0.154	-0.707	MAPK3,NRAS,PTK2B,RALB,RAP1A,RAP2B,RRAS2,STAT5B
cAMP-mediated signaling	0.349	0.144	1.512	ADCY6,ADORA2A,AKAP11,AKAP5,APLNR,BRAF,CHRM1,CNR1,DRD2,DUSP1,DUSP4,DUSP6,FICD,GNAS,GRM4,HTR5A,MAPK3,NPY1R,OPRK1,OPRM1,PDE11A,PDE7B,PDE8B,PRKAR1B,PRKAR2A,PTGIR,RAP1A,S1PR3,SMPDL3A,STAT3
NAD Biosynthesis from 2-amino-3-carboxymuconate Semialdehyde	0.346	0.25	#NUM!	NMNAT2
Tetrahydrofolate Salvage from 5,10-methenyltetrahydrofolate	0.346	0.25	#NUM!	MTHFD1
Histidine Degradation III	0.346	0.25	#NUM!	MTHFD1
Glutathione Redox Reactions II	0.346	0.25	#NUM!	TXNDC12
NAD Biosynthesis III	0.346	0.25	#NUM!	NMNAT2
Galactose Degradation I (Leloir Pathway)	0.346	0.25	#NUM!	GALM
L-cysteine Degradation I	0.346	0.25	#NUM!	GOT1
TR/RXR Activation	0.339	0.149	#NUM!	ACACA,COL6A3,FASN,MTOR,NCOA1,PFKP,SCARB1,SLC16A2,SLC16A3,SREBF1,SYT2
Neurotrophin/TRK Signaling	0.338	0.149	-0.707	MAPK3,NRAS,NTRK2,RALB,RAP1A,RAP2B,RRAS2,SORCS1,SPRY1,SPRY2
Isoleucine Degradation I	0.332	0.182	#NUM!	ACAT1,BCAT1
Dermatan Sulfate Degradation (Metazoa)	0.332	0.182	#NUM!	CEMIP,IDS
Lipid Antigen Presentation by CD1	0.33	0.167	#NUM!	AP1B1,AP2A2,CD1D
Glutathione Redox Reactions I	0.33	0.167	#NUM!	GPX3,MGST1,MGST3
Glutathione-mediated Detoxification	0.33	0.167	#NUM!	GSTM5,MGST1,MGST3
Endoplasmic Reticulum Stress Pathway	0.33	0.167	#NUM!	ATF6,CASP7,DDIT3
FAK Signaling	0.328	0.146	#NUM!	ASAP1,CAPN6,ITGA2,ITGA4,ITGB3,ITGB4,MAPK3,NRAS,PAK4,PXN,RALB,RAP1A,RAP2B,RRAS2
Neuroinflammation Signaling Pathway	0.326	0.142	0.784	ACVR2A,APH1A,BIRC5,BMPR2,CHP1,FZD1,GABRA1,GABRA5,GABRB2,GJB1,GLS,GLUL,GRIN3A,GRINA,HLA-A,HLA-DRB5,HLA-E,IL34,KCNJ3,KCNJ9,MAPK10,MAPK11,MAPK3,MAPK4,MAPK6,Naip1 (includes others),NFAT5,P2RX7,RAC3,SLC1A3,SLC6A11,STAT1,TGFBR1,TGFBR3,TLR3,VCAM1
Melanocyte Development and Pigmentation Signaling	0.324	0.146	-0.905	ADCY6,GNAS,KITLG,MAPK3,NRAS,PRKAR1B,PRKAR2A,RALB,RAP1A,RAP2B,RRAS2,TYRP1
Type II Diabetes Mellitus Signaling	0.322	0.144	0.832	ACSL6,CACNA1C,CACNA1H,CD36,IRS1,IRS2,KCNJ11,MAPK10,MAPK3,MTOR,NFKBIA,PKM,PRKAA1,PRKCA,PRKCD,PRKCQ,PRKD3,SMPD2,SOCS2
Amyotrophic Lateral Sclerosis Signaling	0.315	0.144	0.577	BAX,CACNA1C,CAPN6,CASP7,GLUL,GRIA3,GRIA4,GRIK1,GRIN3A,GRINA,IGF1,Naip1 (includes others),NEFH,NOS1,SSR4
TNFR1 Signaling	0.312	0.149	-1.134	CASP2,CASP6,CASP7,MADD,Naip1 (includes others),NFKBIA,PAK4
LPS/IL-1 Mediated Inhibition of RXR Function	0.31	0.142	-1.89	ABCB1,ABCC4,ABCG1,ACOX3,ACSL6,ALDH1L1,ALDH1L2,ALDH5A1,Cyp2d22,FABP3,FABP4,FABP7,GSTM5,HS3ST2,HS6ST1,LBP,MAOB,MGST1,MGST3,NCOA1,NDST4,RARA,SCARB1,SOD3,SREBF1
Cell Cycle Control of Chromosomal Replication	0.31	0.15	-2.449	CDK1,MCM6,PCNA,PRIM1,RPA3,TOP2A
Regulation of IL-2 Expression in Activated and Anergic T Lymphocytes	0.308	0.145	0	CHP1,MAPK10,MAPK3,NFAT5,NFKBIA,NRAS,PRKCQ,RALB,RAP1A,RAP2B,RRAS2,TGFBR1
Iron homeostasis signaling pathway	0.304	0.143	#NUM!	ATP6V0E1,ATP6V1A,ATP6V1B2,ATP6V1C1,BMP1,BMPR2,BTRC,CP,CYBRD1,IREB2,ISCU,MAPK3,PDGFRA,STAT3,STAT5B,TCIRG1
Regulation Of The Epithelial Mesenchymal Transition In Development Pathway	0.303	0.145	-1.897	ADAM17,APH1A,FZD1,FZD8,GLI1,JAG2,LOX,NOTCH1,SHH,SMO
LXR/RXR Activation	0.292	0.143	-0.378	ABCG1,ACACA,C4A/C4B,CD36,CLU,FASN,FDFT1,LBP,LPL,SREBF1,TLR3,VTN
Superpathway of Citrulline Metabolism	0.289	0.167	#NUM!	GLS,NOS1
T Cell Receptor Signaling	0.288	0.141	0.894	CHP1,DUSP6,HLA-A,HLA-DRB5,HLA-E,ITGA2,ITK,MAPK11,MAPK3,MTOR,NFAT5,NFKBIA,NRAS,PRKCQ,PTK2B,RALB,RAP1A,RAP2B,RASGRP1,RRAS2
TWEAK Signaling	0.282	0.147	-2.236	CASP6,CASP7,Naip1 (includes others),NFKBIA,TNFRSF12A
tRNA Splicing	0.282	0.147	0.447	FICD,PDE11A,PDE7B,PDE8B,SMPDL3A
T Helper Cell Differentiation	0.278	0.143	#NUM!	BCL6,HLA-A,HLA-DRB5,IL10RB,STAT1,STAT3,STAT6,TGFBR1
Embryonic Stem Cell Differentiation into Cardiac Lineages	0.277	0.2	#NUM!	HOXB5
Superpathway of Serine and Glycine Biosynthesis I	0.277	0.2	#NUM!	PHGDH
Ceramide Biosynthesis	0.277	0.2	#NUM!	SPTSSA
Serine Biosynthesis	0.277	0.2	#NUM!	PHGDH
CMP-N-acetylneuraminate Biosynthesis I (Eukaryotes)	0.277	0.2	#NUM!	NANS
Ceramide Degradation	0.277	0.2	#NUM!	ASAH2
Citrulline-Nitric Oxide Cycle	0.277	0.2	#NUM!	NOS1
Aspartate Degradation II	0.277	0.2	#NUM!	GOT1
Antioxidant Action of Vitamin C	0.274	0.141	-3.162	GPLD1,MAPK10,MAPK11,MAPK3,NFKBIA,PLA2R1,PLCB3,PLCB4,PLCE1,PLCH1,STAT5B
IL-17A Signaling in Gastric Cells	0.24	0.143	#NUM!	MAPK10,MAPK11,MAPK3
NAD biosynthesis II (from tryptophan)	0.227	0.167	#NUM!	NMNAT2
Chondroitin and Dermatan Biosynthesis	0.227	0.167	#NUM!	CHSY1
Citrulline Biosynthesis	0.227	0.167	#NUM!	GLS
γ-glutamyl Cycle	0.227	0.167	#NUM!	GCLM
Zymosterol Biosynthesis	0.227	0.167	#NUM!	HSD17B7
Sphingomyelin Metabolism	0.227	0.167	#NUM!	SMPD2
RAN Signaling	0.222	0.143	#NUM!	KPNA2,RANGAP1
Granzyme B Signaling	0.222	0.143	#NUM!	DFFA,LMNB1
γ-linolenate Biosynthesis II (Animals)	0.222	0.143	#NUM!	ACSL6,CYB5A
Histidine Degradation VI	0.222	0.143	#NUM!	Cyp2d22,MICAL2
Pregnenolone Biosynthesis	0.222	0.143	#NUM!	Cyp2d22,MICAL2
Mismatch Repair in Eukaryotes	0.187	0.143	#NUM!	PCNA
Pentose Phosphate Pathway	0.187	0.143	#NUM!	PGLS
Inositol Pyrophosphates Biosynthesis	0.187	0.143	#NUM!	PPIP5K1
UDP-N-acetyl-D-galactosamine Biosynthesis II	0.187	0.143	#NUM!	HK1
NAD Signaling Pathway	0	0.124	1.387	ARNTL,CLOCK,H1-0,IDH2,IGF1,NMNAT2,PARP10,PARP3,PARP4,POLR2I,PRKAA1,RYR2,SREBF1,TRPM2
Glucocorticoid Receptor Signaling	0	0.115	#NUM!	ANXA1,AR,BRD7,CAV1,CDKN1A,CEBPA,CHP1,DUSP1,ESR1,FKBP5,H3-3A/H3-3B,HLA-A,HLA-DRB5,HLA-E,HSP90AA1,HSP90AB1,IGF1,IL10RB,IL11RA,MAPK10,MAPK11,MAPK3,MED14,MYC,NCOA1,NDUFB2,NFAT5,NFKBIA,NRAS,PC,PGR,POLR2I,PRKAA1,RALB,RAP1A,RAP2B,RARA,RRAS2,SMARCA2,STAT1,STAT3,STAT5B,TAF4B,TGFBR1,VCAM1
IL-10 Signaling	0	0.0833	#NUM!	IL10RB,LBP,MAPK11,NFKBIA,STAT3
Coagulation System	0	0.0417	#NUM!	F2R
Acute Phase Response Signaling	0	0.125	0.277	C1QA,C1QC,C2,C4A/C4B,CP,LBP,MAPK11,MAPK3,MTOR,NFKBIA,NRAS,RALB,RAP1A,RAP2B,RRAS2,SERPINA3,SOCS2,STAT3
Hepatic Cholestasis	0	0.106	#NUM!	ABCB1,ABCB4,ABCC1,ADCY6,ESR1,LBP,MAPK10,NFKBIA,PRKAR1B,PRKAR2A,PRKCA,PRKCD,PRKCQ,PRKD3,RARA,SREBF1
Mitochondrial Dysfunction	0	0.0845	#NUM!	APH1A,Atp5e,ATP5MG,Cox6c,COX7A1,CYB5A,LRRK2,MAOB,MAPK10,NDUFB2,UQCR11,UQCRQ
PXR/RXR Activation	0	0.0784	#NUM!	ABCB1,NCOA1,PRKAR1B,PRKAR2A
Role of BRCA1 in DNA Damage Response	0	0.119	-1	BRD7,CDKN1A,E2F5,E2F6,RBL1,SMARCA2,STAT1
RAR Activation	0	0.126	#NUM!	ADCY6,Akr1b10,BRD7,DUSP1,IGFBP3,MAPK10,MAPK11,NCOA1,NRIP2,PRKAR1B,PRKAR2A,PRKCA,PRKCD,PRKCQ,PRKD3,PRMT1,RARA,RPL7A,SCAND1,SMARCA2,STAT5B
Erythropoietin Signaling Pathway	0	0.119	-1	CCND2,IRS2,MAPK3,MTOR,NFKBIA,NRAS,PRKCA,PRKCD,PRKCQ,PRKD3,RAC3,RALB,RAP1A,RAP2B,RRAS2,STAT5B
Clathrin-mediated Endocytosis Signaling	0	0.138	#NUM!	AAK1,AP1B1,AP2A2,ARPC1B,CHP1,CLTC,CLU,DNM1,DNM3,EPHB2,F2R,FGF1,HGS,IGF1,ITGB3,ITGB4,MET,SH3GL1,SH3GL2,SYNJ1,UBC,USP9X
IL-12 Signaling and Production in Macrophages	0	0.131	#NUM!	CLU,MAPK10,MAPK11,MAPK3,MST1R,NCOA1,NFKBIA,PRKCA,PRKCD,PRKCQ,PRKD3,STAT1,STAT6
Role of RIG1-like Receptors in Antiviral Innate Immunity	0	0.0714	#NUM!	IFIH1,NFKBIA
Role of Pattern Recognition Receptors in Recognition of Bacteria and Viruses	0	0.118	1.155	C1QA,C1QC,EIF2AK2,IFIH1,MAPK10,MAPK3,OAS1,PRKCA,PRKCD,PRKCQ,PRKD3,RIPK2,TLR3
TREM1 Signaling	0	0.0943	2.236	MAPK3,Naip1 (includes others),STAT3,STAT5B,TLR3
MIF Regulation of Innate Immunity	0	0.111	2	CD74,MAPK10,MAPK3,NFKBIA
FcγRIIB Signaling in B Lymphocytes	0	0.127	-1.89	CACNA1C,CACNA1H,LYN,MAPK10,NRAS,RALB,RAP1A,RAP2B,RRAS2
CD40 Signaling	0	0.0847	1	MAPK10,MAPK11,MAPK3,NFKBIA,STAT3
CD27 Signaling in Lymphocytes	0	0.06	#NUM!	MAP3K13,MAPK10,NFKBIA
Lymphotoxin β Receptor Signaling	0	0.0833	-1	MAPK3,NFKBIA,TRAF4,VCAM1
IL-17 Signaling	0	0.0833	0	HSP90AA1,HSP90AB1,MAPK10,MAPK11,MAPK3,NRAS,RALB,RAP1A,RAP2B,RRAS2
Airway Pathology in Chronic Obstructive Pulmonary Disease	0	0.0137	#NUM!	FGF1
4-1BB Signaling in T Lymphocytes	0	0.125	#NUM!	MAPK10,MAPK11,MAPK3,NFKBIA
CTLA4 Signaling in Cytotoxic T Lymphocytes	0	0.127	#NUM!	AP1B1,AP2A2,CLTC,HLA-A,HLA-E,PPM1J,PPM1L,PPP2R5A
Induction of Apoptosis by HIV1	0	0.117	-1.633	BAK1,BAX,BBC3,DFFA,MAPK10,Naip1 (includes others),NFKBIA
B Cell Activating Factor Signaling	0	0.1	#NUM!	MAPK10,MAPK11,NFAT5,NFKBIA
CD28 Signaling in T Helper Cells	0	0.0957	0	ARPC1B,CHP1,HLA-A,HLA-DRB5,ITK,MAPK10,NFAT5,NFKBIA,PRKCQ
Cardiomyocyte Differentiation via BMP Receptors	0	0.0588	#NUM!	BMPR2
Docosahexaenoic Acid (DHA) Signaling	0	0.0323	#NUM!	BAX
iCOS-iCOSL Signaling in T Helper Cells	0	0.114	0.816	CHP1,HLA-A,HLA-DRB5,ITK,NFAT5,NFKBIA,PLEKHA2,PLEKHA3,PLEKHA4,PRKCQ
HMGB1 Signaling	0	0.106	-1.155	KAT7,MAPK10,MAPK11,MAPK3,NRAS,RAC3,RALB,RAP1A,RAP2B,RHOC,RHOF,RHOJ,RRAS2,VCAM1
Maturity Onset Diabetes of Young (MODY) Signaling	0	0.0526	#NUM!	ABCC9,CACNA1C,KCNJ11
Polyamine Regulation in Colon Cancer	0	0.0943	#NUM!	MXD1,MYC,PSMA7,PSMB8,PSMD9
Human Embryonic Stem Cell Pluripotency	0	0.132	#NUM!	APC2,BMP1,BMPR2,FZD1,FZD8,GNA13,GNA14,GNAS,GNG10,GNG11,GNG12,NOG,NTRK2,PDGFRA,S1PR2,S1PR3,SMO,TGFBR1
Role of Oct4 in Mammalian Embryonic Stem Cell Pluripotency	0	0.128	#NUM!	CASP6,CCNF,PHC1,RARA,TDRD7
Germ Cell-Sertoli Cell Junction Signaling	0	0.135	#NUM!	GSN,ITGA2,MAP3K13,MAPK10,MAPK3,NRAS,PAK4,PXN,RAC3,RALB,RAP1A,RAP2B,RHOC,RHOF,RHOJ,RRAS2,TGFBR1,TUBA4A,TUBB2B,TUBB6
Role of NANOG in Mammalian Embryonic Stem Cell Pluripotency	0	0.138	-1.134	APC2,BMP1,BMPR2,FZD1,FZD8,MAPK3,NRAS,RALB,RAP1A,RAP2B,RRAS2,SMO,STAT3
Type I Diabetes Mellitus Signaling	0	0.0968	2	HLA-A,HLA-DRB5,HLA-E,MAPK10,MAPK11,NFKBIA,PTPRN,SOCS2,STAT1
Basal Cell Carcinoma Signaling	0	0.125	#NUM!	APC2,BMP1,FZD1,FZD8,GLI1,SHH,SMO
Allograft Rejection Signaling	0	0.1	#NUM!	HLA-A,HLA-DRB5,HLA-E
Autoimmune Thyroid Disease Signaling	0	0.107	#NUM!	HLA-A,HLA-DRB5,HLA-E
Graft-versus-Host Disease Signaling	0	0.103	#NUM!	HLA-A,HLA-DRB5,HLA-E
ERK5 Signaling	0	0.123	-1.414	GNA13,MEF2D,MYC,NRAS,RALB,RAP1A,RAP2B,RRAS2
Myc Mediated Apoptosis Signaling	0	0.13	-0.816	BAX,BBC3,CASP2,MYC,PRKAR1B,PRKAR2A
Communication between Innate and Adaptive Immune Cells	0	0.0727	#NUM!	HLA-A,HLA-DRB5,HLA-E,TLR3
Crosstalk between Dendritic Cells and Natural Killer Cells	0	0.0926	#NUM!	FSCN1,HLA-A,HLA-DRB5,HLA-E,TLR3
April Mediated Signaling	0	0.103	#NUM!	MAPK10,MAPK11,NFAT5,NFKBIA
Retinoic acid Mediated Apoptosis Signaling	0	0.114	1	PARP10,PARP3,PARP4,RARA
Role of Osteoblasts, Osteoclasts and Chondrocytes in Rheumatoid Arthritis	0	0.103	#NUM!	ADAM17,APC2,BMP1,BMPR2,CHP1,FZD1,FZD8,GSN,IGF1,ITGB3,MAPK10,MAPK3,MMP14,Naip1 (includes others),NFAT5,NFKBIA,PTK2B,SFRP4,SMO
Altered T Cell and B Cell Signaling in Rheumatoid Arthritis	0	0.0484	#NUM!	HLA-A,HLA-DRB5,TLR3
Role of Macrophages, Fibroblasts and Endothelial Cells in Rheumatoid Arthritis	0	0.118	#NUM!	APC2,CEBPA,CHP1,FZD1,FZD8,IL16,MAPK3,MYC,NFAT5,NFKBIA,NRAS,PLCB3,PLCB4,PLCE1,PLCH1,PRKCA,PRKCD,PRKCQ,PRKD3,RALB,RAP1A,RAP2B,ROR2,RRAS2,SFRP4,SMO,STAT3,TLR3,TRAF4,VCAM1
B Cell Development	0	0.125	#NUM!	HLA-A,HLA-DRB5
IL-1 Signaling	0	0.133	2.236	ADCY6,GNA13,GNA14,GNAS,GNG10,GNG11,GNG12,MAPK10,MAPK11,NFKBIA,PRKAR1B,PRKAR2A
RANK Signaling in Osteoclasts	0	0.103	2.449	CHP1,GSN,MAP3K13,MAPK10,MAPK11,MAPK3,NFKBIA,PTK2B
Neuroprotective Role of THOP1 in Alzheimer's Disease	0	0.135	-2.236	ECE2,FAP,HLA-A,HLA-E,MME,PRKAR1B,PRKAR2A,PRSS12,SERPINA3,TAC1
Role of Wnt/GSK-3β Signaling in the Pathogenesis of Influenza	0	0.1	-2	APC2,FZD1,FZD8,NCOA1,SMO
PKCθ Signaling in T Lymphocytes	0	0.125	0	CACNA1C,CACNA1H,CHP1,HLA-A,HLA-DRB5,MAP3K13,MAPK3,NFAT5,NFKBIA,NRAS,PRKCQ,RAC3,RALB,RAP1A,RAP2B,RRAS2
TNFR2 Signaling	0	0.0667	#NUM!	Naip1 (includes others),NFKBIA
Role of PI3K/AKT Signaling in the Pathogenesis of Influenza	0	0.0476	#NUM!	MAPK3,NFKBIA
Role of Hypercytokinemia/hyperchemokinemia in the Pathogenesis of Influenza	0	0.12	2.449	EIF2AK2,IRF9,OAS1,STAT1,STAT2,TLR3
Antiproliferative Role of TOB in T Cell Signaling	0	0.0968	#NUM!	CCNA2,DPP7,TGFBR1
MSP-RON Signaling Pathway	0	0.0227	#NUM!	MST1R
OX40 Signaling Pathway	0	0.128	#NUM!	HLA-A,HLA-DRB5,HLA-E,MAPK10,NFKBIA
MIF-mediated Glucocorticoid Regulation	0	0.107	#NUM!	CD74,MAPK3,NFKBIA
Assembly of RNA Polymerase II Complex	0	0.0556	#NUM!	POLR2I,TAF4B
Assembly of RNA Polymerase III Complex	0	0.125	#NUM!	GTF3C1
IL-17A Signaling in Airway Cells	0	0.1	1	MAPK10,MAPK11,MAPK3,NFKBIA,STAT3
Role of IL-17A in Arthritis	0	0.0909	#NUM!	MAPK10,MAPK11,MAPK3,NFKBIA
IL-17A Signaling in Fibroblasts	0	0.0968	#NUM!	MAPK11,MAPK3,NFKBIA
Role of IL-17F in Allergic Inflammatory Airway Diseases	0	0.0606	#NUM!	IGF1,MAPK3
NGF Signaling	0	0.115	-0.905	BAX,MAP3K13,MAPK10,MAPK3,NRAS,PRKCD,RALB,RAP1A,RAP2B,RRAS2,SMPD2,TRAF4
Telomere Extension by Telomerase	0	0.0833	#NUM!	TERF1
Hematopoiesis from Pluripotent Stem Cells	0	0.0476	#NUM!	KITLG
Hematopoiesis from Multipotent Stem Cells	0	0.111	#NUM!	KITLG
Transcriptional Regulatory Network in Embryonic Stem Cells	0	0.0769	#NUM!	H3-3A/H3-3B,L1CAM,STAT3
iNOS Signaling	0	0.093	#NUM!	LBP,MAPK11,NFKBIA,STAT1
nNOS Signaling in Skeletal Muscle Cells	0	0.0952	#NUM!	CACNA1C,CACNA1H,NOS1,RYR2
Ephrin A Signaling	0	0.0513	#NUM!	EFNA2,EPHA6
Heparan Sulfate Biosynthesis	0	0.119	1.342	HS3ST2,HS6ST1,LIPE,NDST4,PPME1
Fatty Acid Activation	0	0.0909	#NUM!	ACSL6
Bupropion Degradation	0	0.05	#NUM!	CYP1B1
Retinoate Biosynthesis I	0	0.0476	#NUM!	Akr1b10
Nicotine Degradation III	0	0.0303	#NUM!	CYP1B1
Dopamine Degradation	0	0.0667	#NUM!	MAOB
Chondroitin Sulfate Degradation (Metazoa)	0	0.0909	#NUM!	CEMIP
Heparan Sulfate Biosynthesis (Late Stages)	0	0.135	1.342	HS3ST2,HS6ST1,LIPE,NDST4,PPME1
Pyrimidine Ribonucleotides De Novo Biosynthesis	0	0.0417	#NUM!	CMPK1
Glutaryl-CoA Degradation	0	0.0769	#NUM!	ACAT1
Androgen Biosynthesis	0	0.0833	#NUM!	SRD5A1
Ubiquinol-10 Biosynthesis (Eukaryotic)	0	0.118	#NUM!	Cyp2d22,MICAL2
CDP-diacylglycerol Biosynthesis I	0	0.111	#NUM!	ABHD5,CDS2
The Visual Cycle	0	0.0833	#NUM!	Akr1b10
Melatonin Degradation I	0	0.0303	#NUM!	CYP1B1
NAD Salvage Pathway II	0	0.133	#NUM!	ENPP5,NMNAT2
Estrogen Biosynthesis	0	0.0667	#NUM!	CYP1B1,HSD17B7
Oleate Biosynthesis II (Animals)	0	0.125	#NUM!	CYB5A
Tryptophan Degradation X (Mammalian, via Tryptamine)	0	0.125	#NUM!	Akr1b10,MAOB
Leukotriene Biosynthesis	0	0.111	#NUM!	MGST3
Chondroitin Sulfate Biosynthesis	0	0.111	1	CHSY1,HS3ST2,HS6ST1,NDST4
Dermatan Sulfate Biosynthesis	0	0.105	1	CHSY1,HS3ST2,HS6ST1,NDST4
1D-myo-inositol Hexakisphosphate Biosynthesis II (Mammalian)	0	0.118	#NUM!	INPP5J,SYNJ1
tRNA Charging	0	0.0714	#NUM!	IARS1,LARS2
Dermatan Sulfate Biosynthesis (Late Stages)	0	0.111	#NUM!	HS3ST2,HS6ST1,NDST4
Phosphatidylglycerol Biosynthesis II (Non-plastidic)	0	0.1	#NUM!	ABHD5,CDS2
Nicotine Degradation II	0	0.0256	#NUM!	CYP1B1
Mevalonate Pathway I	0	0.0909	#NUM!	ACAT1
Valine Degradation I	0	0.0833	#NUM!	BCAT1
Superpathway of D-myo-inositol (1,4,5)-trisphosphate Metabolism	0	0.0909	#NUM!	INPP5J,SYNJ1
Mitochondrial L-carnitine Shuttle Pathway	0	0.0667	#NUM!	ACSL6
D-myo-inositol (1,3,4)-trisphosphate Biosynthesis	0	0.118	#NUM!	INPP5J,SYNJ1
Serotonin Degradation	0	0.0333	#NUM!	MAOB
Leucine Degradation I	0	0.125	#NUM!	BCAT1
D-myo-inositol (1,4,5)-trisphosphate Degradation	0	0.125	#NUM!	INPP5J,SYNJ1
Tryptophan Degradation III (Eukaryotic)	0	0.0667	#NUM!	ACAT1
Triacylglycerol Biosynthesis	0	0.0857	#NUM!	ABHD5,ELOVL1,LPIN1
Salvage Pathways of Pyrimidine Ribonucleotides	0	0.137	0	ACVR2A,BRAF,CDK1,CMPK1,EIF2AK2,MAPK3,MAPK6,PRKAA1,PRKCD,PRKCQ
Pyrimidine Ribonucleotides Interconversion	0	0.0417	#NUM!	CMPK1
Gluconeogenesis I	0	0.111	#NUM!	ALDOA,ENO2
Methylglyoxal Degradation III	0	0.0833	#NUM!	Akr1b10
Chondroitin Sulfate Biosynthesis (Late Stages)	0	0.133	1	CHSY1,HS3ST2,HS6ST1,NDST4
Superpathway of Melatonin Degradation	0	0.0541	#NUM!	CYP1B1,MAOB
Noradrenaline and Adrenaline Degradation	0	0.05	#NUM!	MAOB
Acetone Degradation I (to Methylglyoxal)	0	0.0435	#NUM!	CYP1B1
Putrescine Degradation III	0	0.0909	#NUM!	MAOB
Oxidative Ethanol Degradation III	0	0.0741	#NUM!	ACSS2,Cyp2d22
Ethanol Degradation II	0	0.0625	#NUM!	ACSS2
Fatty Acid β-oxidation I	0	0.0833	#NUM!	ACSL6,ECI1
Superpathway of Geranylgeranyldiphosphate Biosynthesis I (via Mevalonate)	0	0.0769	#NUM!	ACAT1
DNA damage-induced 14-3-3σ Signaling	0	0.0833	#NUM!	CDK1
PEDF Signaling	0	0.135	-1.414	CASP7,DOCK3,MAPK11,MAPK3,NFKBIA,NRAS,RALB,RAP1A,RAP2B,RRAS2
Granulocyte Adhesion and Diapedesis	0	0.122	#NUM!	ACKR3,Ccl27a,CDH5,CLDN11,CLDN12,CLDN19,CLDN5,EZR,GLG1,ITGA4,MMP14,MMP25,PECAM1,SDC1,VCAM1
Regulation of the Epithelial-Mesenchymal Transition Pathway	0	0.138	#NUM!	ADAM17,APH1A,BRAF,ETS1,FGF1,FZD1,FZD8,ID2,JAG2,LOX,MAPK3,MET,NOTCH1,NRAS,PARD6G,RALB,RAP1A,RAP2B,RRAS2,SMO,STAT3,TGFBR1
Role of p14/p19ARF in Tumor Suppression	0	0.0476	#NUM!	NPM3
Oxidative Phosphorylation	0	0.0909	-2.828	Atp5e,ATP5MG,Cox6c,COX7A1,CYB5A,NDUFB2,UQCR11,UQCRQ
BER pathway	0	0.111	#NUM!	PCNA
Unfolded protein response	0	0.133	0.447	ATF6,CEBPA,DDIT3,DNAJA4,DNAJB2,DNAJC13,DNAJC19,HSPH1,P4HB,SREBF1
Parkinson's Signaling	0	0.0625	#NUM!	MAPK11
Toll-like Receptor Signaling	0	0.1	2	EIF2AK2,LBP,MAPK11,NFKBIA,TLR3,TRAF4,UBC
EGF Signaling	0	0.125	2.236	MAPK11,MAPK3,MTOR,PRKCA,STAT1,STAT3
Nucleotide Excision Repair Pathway	0	0.0714	#NUM!	POLR2I,RPA3
Amyloid Processing	0	0.128	#NUM!	APH1A,CAPN6,MAPK11,MAPK3,PRKAR1B,PRKAR2A
FGF Signaling	0	0.0833	1.342	FGF1,MAPK11,MAPK3,MET,PRKCA,STAT3
Cell Cycle: G2/M DNA Damage Checkpoint Regulation	0	0.125	-0.447	BTRC,CDK1,CDKN1A,PKMYT1,TOP2A
B Cell Receptor Signaling	0	0.127	-0.243	BCL6,EBF1,ETS1,INPP5J,LYN,MAP3K13,MAPK11,MAPK3,MTOR,NFAT5,NFKBIA,NRAS,PRKCQ,PTK2B,RALB,RAP1A,RAP2B,RRAS2,SYNJ1
Serotonin Receptor Signaling	0	0.1	#NUM!	ADCY6,HTR3A,HTR5A,MAOB
Phototransduction Pathway	0	0.128	#NUM!	GUCY1A2,NPR2,PRKAR1B,PRKAR2A,RGS9
Death Receptor Signaling	0	0.131	-0.632	CASP2,CASP6,CASP7,DFFA,HSPB1,Naip1 (includes others),NFKBIA,PARP10,PARP3,PARP4,TNFRSF21
PPAR Signaling	0	0.138	0.277	HSP90AA1,HSP90AB1,MAPK3,NCOA1,NFKBIA,NRAS,PDGFRA,RALB,RAP1A,RAP2B,RRAS2,SCAND1,STAT5B
p38 MAPK Signaling	0	0.0938	0	DDIT3,DUSP1,H3-3A/H3-3B,HSPB1,MAPK11,MEF2D,MYC,STAT1,TGFBR1
NF-κB Signaling	0	0.116	-0.471	BMPR2,BRAF,BTRC,EIF2AK2,FLT1,HDAC1,NFKBIA,NRAS,NTRK2,PDGFRA,PRKCQ,RALB,RAP1A,RAP2B,RRAS2,TGFBR1,TGFBR3,TLR3
VEGF Signaling	0	0.12	-1.265	FLT1,MAPK3,NRAS,PRKCA,PTK2B,PXN,RALB,RAP1A,RAP2B,RRAS2
Hypoxia Signaling in the Cardiovascular System	0	0.113	#NUM!	HSP90AA1,HSP90AB1,NFKBIA,P4HB,UBE2G1,UBE2Q2,VHL
IL-6 Signaling	0	0.114	0.302	ABCB1,HSPB1,LBP,MAPK10,MAPK11,MAPK3,NFKBIA,NRAS,RALB,RAP1A,RAP2B,RRAS2,STAT3
Gustation Pathway	0	0.121	#NUM!	ADCY6,CACNA1C,CACNA1H,FICD,GNG10,GNG11,GNG12,P2RX2,P2RX7,PDE11A,PDE7B,PDE8B,PRKAR1B,PRKAR2A,SMPDL3A
Inflammasome pathway	0	0.125	#NUM!	CTSB,P2RX7
PD-1, PD-L1 cancer immunotherapy pathway	0	0.11	-1.134	CD274,HLA-A,HLA-DRB5,HLA-E,LATS2,PRKCQ,RASGRP1,STAT5B
Th1 and Th2 Activation Pathway	0	0.13	#NUM!	ACVR2A,APH1A,BMPR2,CD274,HLA-A,HLA-DRB5,IL10RB,JAG2,NOTCH1,PRKCQ,STAT1,STAT3,STAT5B,STAT6,TGFBR1,TGFBR3
Th1 Pathway	0	0.108	0.707	APH1A,CD274,HLA-A,HLA-DRB5,IL10RB,NOTCH1,PRKCQ,STAT1,STAT3
Th2 Pathway	0	0.125	0.632	ACVR2A,APH1A,BMPR2,HLA-A,HLA-DRB5,JAG2,NOTCH1,PRKCQ,STAT5B,STAT6,TGFBR1,TGFBR3
Osteoarthritis Pathway	0	0.12	-1.5	BMPR2,C1QTNF4,CASP2,CASP6,CASP7,COL2A1,FZD1,FZD8,GLI1,ITGA2,ITGA4,ITGB3,ITGB4,MTOR,NOTCH1,P2RX7,PRKAA1,RARRES2,S1PR2,S1PR3,SMO,TGFBR1
Sirtuin Signaling Pathway	0	0.114	-0.816	ACLY,ACSS2,ARNTL,ATG2B,BAX,CLOCK,CRTC2,DUSP6,GADD45B,GLS,H1-0,H3-3A/H3-3B,IDH2,MAPK3,MAPK4,MAPK6,MTOR,MYC,NDUFB2,PFKFB3,PRKAA1,SOD3,SREBF1,STAT3,TOMM34,TUBA4A
Th17 Activation Pathway	0	0.098	0.447	HSP90AA1,HSP90AB1,MTOR,NFAT5,STAT3
SPINK1 Pancreatic Cancer Pathway	0	0.0571	#NUM!	CTSB,TGFBR1
NER (Nucleotide Excision Repair, Enhanced Pathway)	0	0.0845	-1	H3-3A/H3-3B,PCNA,POLR2I,PRIM1,RPA3,TOP2A
BAG2 Signaling Pathway	0	0.11	0.447	CDKN1A,CTSB,HSP90AA1,MAPK3,MYC,PSMA7,PSMB8,PSMD9
PFKFB4 Signaling Pathway	0	0.125	2	GNAS,HK1,MAPK3,PRKAR1B,PRKAR2A
IL-23 Signaling Pathway	0	0.0588	#NUM!	NFKBIA,STAT3
White Adipose Tissue Browning Pathway	0	0.125	1.941	ADCY6,ANGPT2,CACNA1C,CACNA1H,GNAS,GUCY1A2,LIPE,MAPK11,PRKAA1,PRKAR1B,PRKAR2A,PRKG1,RARA,SLC16A1,TRPV1
Inhibition of ARE-Mediated mRNA Degradation Pathway	0	0.107	1.897	EXOSC3,MAPK11,MAPK3,MAPK4,MAPK6,PPM1J,PPM1L,PPP2R5A,PRKAR1B,PRKAR2A,PSMA7,PSMB8,PSMD9
Necroptosis Signaling Pathway	0	0.113	2.496	CAPN6,CHP1,CYLD,EIF2AK2,GLUL,IRF9,MERTK,RBL1,STAT1,STAT2,TLR3,TOMM34,UBC
Regulation Of The Epithelial Mesenchymal Transition By Growth Factors Pathway	0	0.13	-1.342	BRAF,ERBB2,ETS1,FGF1,ID2,LATS2,MAPK10,MAPK11,MAPK3,MET,MTOR,NRAS,PARD6G,PDGFRA,RALB,RAP1A,RAP2B,RRAS2,STAT3,TGFBR1,VIM
MSP-RON Signaling In Macrophages Pathway	0	0.114	-1.897	HLA-DRB5,MAPK3,MST1R,NRAS,RALB,RAP1A,RAP2B,RRAS2,STAT1,STAT3
Eicosanoid Signaling	0	0.0612	#NUM!	CYSLTR2,PLA2R1,PTGIR
Role of MAPK Signaling in Inhibiting the Pathogenesis of Influenza	0	0.133	1.414	BAX,BRAF,EIF2AK2,MAPK10,MAPK11,MAPK3,NFKBIA,PLA2R1
