# Supplementary material for: Ontogeny and Trophic Factor Sensitivity of Gastrointestinal Projecting Vagal Sensory Cell Types
Source: eNeuro. 2023 Apr 19;10(4):ENEURO.0511-22.2023. doi: 10.1523/ENEURO.0511-22.2023 (PMC10124152; doi:10.1523/ENEURO.0511-22.2023)
Supplement: Table 1-2 — Upstream pathways identified from RNA sequencing comparing nodose ganglia from P7 and 12-week-old mice. Differentially expressed genes (in “Target molecules in dataset” field of the table) related to each upstream pathway are listed along with -log(p-values). Download Table 1-2, XLS file. [file enu-eN-NWR-0511-22-s07.xls]

## Sheet: Sheet0
© 2000-2022 QIAGEN. All rights reserved.
Upstream Regulator	Expr Fold Change	Molecule Type	Predicted Activation State	Activation z-score	p-value of overlap	negative log 10 (pvalue)	Target Molecules in Dataset	Mechanistic Network
BDNF		growth factor		1.368	2.39e-08	7.6216	ACOT7,ADAM17,Ank2,AP3D1,ATAT1,BAG3,BHLHE40,CCND2,CD36,Cdkn1c,CELF4,CP,CRMP1,CYGB,DCTN1,DRD2,DUSP1,DUSP4,DUSP6,EGR3,FLNA,FSCN1,HSPA4L,IFRD1,KIF1A,KIF1B,LAMC1,MACROD1,MAG,MALAT1,MAP1B,MAPK8IP3,MBP,MYO5A,NAB2,NCDN,NELL2,NR4A1,NTRK2,PCNA,PENK,PFKFB3,PRKAR1B,PRSS12,PTBP1,RPL13,RPS23,RYR2,SERPINH1,SH3BGRL2,SNAP25,SORL1,SOSTDC1,SPARC,SPRY2,STXBP1,TAC1,TAGLN,TBC1D8,THBS1,TMED2,Tmsb4x (includes others),TR…
MAPT		other	Inhibited	-2.393	4.77e-08	7.32148	AAK1,ABCG1,ACAT1,ACLY,ALDH5A1,ALDOA,Ank2,AP1B1,AP3B2,ARF5,ATF3,ATP1A2,Atp5e,ATP6V1A,BCR,BSN,C4A/C4B,CD274,CD63,CD74,CDKN1A,CKB,CKMT1A/CKMT1B,CLTC,Cox6c,CTSC,CTSD,CTSZ,CYFIP2,DBI,DCTN1,DMXL2,DRD2,DYNC1H1,DYNC1LI1,ENO2,EPHX1,ERBB2,ERMP1,FASN,GBP2,HINT1,HK1,HLA-A,HLA-DRB5,HSP90AA1,HSPA4L,HSPH1,HTT,IGFBP2,Irgm1,LRP1B,MAP1A,MAP1B,MAP2,MBP,MTHFD1,MTOR,MYO5A,NAPB,NCKAP1,NEFH,NMNAT2,NOS1,OAS1,Oasl2,PARP4…
CREB1		transcription regulator	Activated	2.14	1.79e-06	5.74715	ACHE,ACVR2A,APOLD1,ARFGEF3,ATF3,ATP2B4,BAG3,BHLHE40,CA10,CADPS2,CAMKV,CDH11,CDKN1A,CGREF1,CRIM1,CRMP1,CYFIP2,DGKK,DOK4,DUSP1,EHD4,FGL2,GAA,GABRA5,GADD45B,GDF11,GLS,GRIA3,HLA-A,IGSF9B,IMPACT,IRS2,JUNB,KDELR3,KLF7,LPL,MCTP1,MDGA1,MFSD2A,NAB2,NARF,NEURL1B,NNAT,NR4A1,NRSN1,NTSR1,PCNA,PCSK1,PDXK,PENK,PER1,PLXNA2,PTPRN,RAC3,RALYL,RASGRF1,RBMX,RRAS2,S1PR3,SCG2,SERINC2,SLC16A1,SLC6A11,SOCS2,SRD5A1,SRXN1,…
HDAC4		transcription regulator		-1.818	3.1e-06	5.50864	ATF3,C1QC,CAMTA2,CNKSR2,CYFIP2,DGKB,DLG2,GABRA1,GABRA5,GABRB2,HDAC5,HDAC9,MAG,MAPK10,MBP,MPZ,NECAB1,NRCAM,NTM,PMP22,PPM1E,PRKCA,PRX,SH3GL2,SNAP25,TRPV1
RGS4		enzyme		1	4.51e-06	5.34582	ANXA4,CHODL,CRHR2,DNER,GFOD1,HCN1,HEATR5B,ID4,IGF1,INPP5J,MBNL1,MBNL2,MEGF6,NDST4,NELL1,NRIP3,PAPPA,PAQR8,POSTN,PPM1E,PRSS12,SCN7A,SLIT3,TPRA1,UBE2G1
HTT	1.708	transcription regulator		-0.907	6.72e-06		ACKR1,ADORA2A,AQP1,ARNTL,ATP2A2,ATP6V0E1,BBC3,BCL6,BHLHE40,BMP1,CASP2,CD74,CDH11,CHRNB2,CLOCK,CNR1,CORO2B,CYFIP2,DNM1,DRD2,EBF1,EEF1A1,ENO2,ENPP2,FABP7,FASN,FDFT1,FGF1,GABRA1,GLUL,Gm21596/Hmgb1,GSN,HBEGF,HMGB2,HSP90AB1,HTT,IL11RA,JUNB,KCNAB1,KCNB1,KCNC3,KCNK2,KCNK3,MAP2,Marcks,MEIS2,MGP,MMP14,NAB2,NEFH,NOS1,NPTX1,NR4A1,NSF,NTRK2,OPRK1,OSBPL8,P2RX7,PENK,PER1,Pou3f1,PPP1R16B,PPP1R1A,PRKCD,PSMB8,PTB…
MKNK1		kinase		0.962	4.57e-05		ACOT7,Ank2,AP3D1,ATAT1,BAG3,CELF4,CP,CRMP1,DCTN1,FLNA,HSPA4L,IFRD1,KIF1B,LAMC1,MAP1B,MAPK8IP3,MYO5A,NCDN,NELL2,PRKAR1B,PTBP1,SERPINH1,SNAP25,SPARC,STXBP1,TAGLN,VIM
FMR1		translation regulator	Inhibited	-2.069	6.78e-05		ALDOA,ATP5MG,BAG3,BCAS1,CELF4,CLSTN2,CORO2B,CYP1B1,DGKK,DLG2,DLGAP1,DNM1,EGR3,FXR2,GABRA1,GABRA5,IGFBP4,MAP1B,MRPL12,MRPL34,MRPL41,MRPS28,MYL9,NAPB,PCLO,PFKP,PTK2B,QPCT,RASGRF1,SNAP25,SPON1,SYNGR1,TAGLN2,UQCRQ
ADCYAP1		other		0.53	0.00012		2900052N01Rik,CNTNAP2,COL5A1,DCDC2,DGKK,ENPP2,GABRB2,GREB1,HAPLN1,LUM,MAPK4,MME,NOS1,NPY1R,NTRK2,PLAGL1,POSTN,SCARB1,SERPINB1,SERPINE2,SEZ6L,SLC1A3,ST18,TENM2,TTYH1
beta-estradiol		chemical - endogenous mammalian	Inhibited	-2.972	0.000235		ADORA2A,AEBP1,AFF4,ANK1,ANKRD12,ANTXR1,ANXA1,APBA1,AQP1,ARL4A,BGN,BHLHE40,BIRC5,BMPR2,C4A/C4B,CAV1,CD74,CDC23,CDKN1A,Cdkn1c,CKB,CLDN11,CLSTN2,COL3A1,COL6A2,COLEC12,CPXM1,CRIM1,DRD2,ECE2,ENPP2,ESR1,ETV4,EZR,FARP1,FBLN2,FLNA,GPT2,HDLBP,HLA-A,HLA-E,HTR5A,IGF1,IGFBP2,KIF1A,KIF3C,LIN7A,LPIN1,LUM,MDK,MGP,MMP14,MOSPD2,MRC1,NCOA1,NID1,NOS1,NPY1R,NR4A1,NRIP3,OPRK1,Pakap,PDGFRA,PGR,PIP5K1B,PLAGL1,PRELP,PXN…
MAP2K1		kinase		-1.342	0.000383		ALDH1L1,CDH5,FLNA,MAG,MBP,MPZ,PDGFRA,PECAM1
levodopa		chemical - endogenous mammalian		1.512	0.000593		ABCA7,ACKR1,ADAR,ARAP1,ATP2A2,BBC3,C1QA,C4A/C4B,CACNA1H,CD63,Cdkn1c,CLDN5,CNIH3,CNR1,CORO2B,CTSB,CTSC,CTSZ,CYLD,DCAKD,DGKB,DGKI,DLG2,DLGAP1,DLK1,DPP7,DUSP1,DUSP6,F11R,FAM114A1,FAM126A,Fam184b,FBLN1,FBLN2,FKBP5,FXYD5,GADD45B,GNA13,GNAS,GOLIM4,GPC3,GPR158,GRB10,HBEGF,HLA-A,HTATIP2,IGFBP2,IL11RA,JUNB,KCNAB1,KCNK1,LGALS8,LPAR4,MAPK11,MBNL2,MBP,MEIS2,MFSD2A,MMP14,MTF2,MXD1,NAB2,NOL3,NOMO1 (includes ot…
PSEN1		peptidase		0.86	0.000754		ABCG1,ALDOA,Ank2,ARF5,ATP1A2,Atp5e,ATP6V1A,BAX,C1QA,C1QC,CD74,CKB,CKMT1A/CKMT1B,CLTC,Cox6c,CTSC,CTSD,CTSZ,CYFIP2,DBI,DUSP1,EMP1,ENO2,ENPP2,ERMP1,F2R,GADD45B,GDF11,HINT1,HK1,HLA-E,HSP90AA1,IGF1,IMPACT,IRF5,L1CAM,LRP1B,MAP2,MBP,MERTK,MME,MTOR,NAPB,NOS1,PKM,RBM3,RYR2,SCN10A,SH3GL2,SNAP25,SQSTM1,STAB1,STIP1,STXBP1,SYT13,TPPP,TUBA4A,TUBB2B,TUBB6,TYRP1,UBC,UQCRQ,VAMP3
SP1		transcription regulator			0.000965		CDKN1A,DRD2,KCNQ3,MYC,P2RX7,PENK
NFASC	2.283	other	Activated	2.779	0.00111		BCAN,DCTN1,DYNC1LI1,KIF1B,NFASC,NRCAM,SCN1B,SPTBN4
DIO2		enzyme		0	0.00116		Arxes1/Arxes2,ATF3,B3GNT5,CNTN2,CYP1B1,DGKG,HAPLN1,HR,KLF15,LUM,MAG,MBP,Naip1 (includes others),NEFH,NR4A1,PCSK1,PENK,RBM3,SCUBE1,SERINC2,SLC10A6,SLC1A3,SMIM3,STAC2
SLC16A2	-2.107	transporter		0.442	0.00127		CNTN2,DGKG,HAPLN1,HR,NEFH,RBM3,SCUBE1,SHH,SLC7A8,STAC2
SKI		transcription regulator		-1.992	0.00173		MBP,MPZ,PMP22,PRX
TLX1		transcription regulator		0.447	0.00211		GABRA1,GABRB2,GRIN3A,NPY1R,TAC1
ERBIN		other			0.00277		ERBB2,MPZ,Nrg1
Pou3f1	-1.822	transcription regulator			0.00277		MBP,MPZ,PMP22
ATN1		transcription regulator			0.00281		ACKR1,BCL6,BHLHE40,BMP1,CDH11,CNR1,EBF1,ENO2,FGF1,GRIK1,GSN,HBEGF,IL11RA,KCNA2,KCNC3,KCNK3,Marcks,NAB2,NEFH,NPTX1,PENK,PRKCD,PTBP1,SMC2,SOCS2,SPTBN2,Tmsb4x (includes others),TUBA4A
inosine		chemical - endogenous mammalian	Inhibited	-2.714	0.00308		ARPC1B,C1QA,C1QC,C2,C4A/C4B,CD63,EIF4EBP1,PPP1R14B,RHOC,SERPINB1,VIM
TLX3		transcription regulator		0.485	0.0033		GABRA1,GABRB2,GRIA3,GRIN3A,NPY1R,TAC1
CX3CL1		cytokine			0.0035		COL3A1,EFNB1,EFNB2,EID1,FABP7,GSN,ID2,IGF1,LAMC1,LMO4,MEIS2,MICOS10-NBL1/NBL1,POSTN,SDK2,SNAP25,VTN
NTF3		growth factor		-0.485	0.0042		ACHE,Naip1 (includes others),PENK,TAC1,TRPV1
HDAC5	1.843	transcription regulator		-1.633	0.00541		CDKN1A,MAG,MBP,MPZ,PMP22,PRX
TCF7L2		transcription regulator		0.603	0.00543		ANLN,ARAP2,BIN1,CLDN11,DHCR24,ELOVL1,ENPP2,GCLM,GJB1,GSN,ID1,ID2,ID4,KIF19,KNDC1,LRRN1,MAG,MAP7,MBP,MOSPD2,MYRF,NDE1,NFASC,OTUD7B,PEX5L,PLEKHH1,PPP1R16B,QKI,RAB31,RAP1A,REEP3,SC5D,SMIM15,SRD5A1,ST18,STRN,TBC1D5,TPPP,TRIM59,TSPAN2,UBE2G1,UGT8,UTP14C,ZNF536
EGR2		transcription regulator		-0.43	0.00551		ABCC1,CHKA,COL11A1,GJB1,GOLGB1,ID2,ID4,KITLG,MAG,MAP2,MBP,MME,MPZ,NSF,PMP22,Pou3f1,PRKCD,PRX,RALGAPA1,SLC16A1,SLC1A3,TGFBR3,Tgoln1
PRNP	1.559	other		-0.873	0.00572		CD44,CTSD,EPS8,HTR5A,NOTCH1,PRND,SNAP25
KDM1A		enzyme			0.00676		ATF3,C4A/C4B,CD274,CD63,CD74,CDKN1A,CTSC,CTSD,CTSZ,DRD2,EPHX1,ERBB2,GBP2,HLA-A,HLA-DRB5,IGFBP2,Irgm1,OAS1,Oasl2,PARP4,PDPN,PRNP,RARRES2,THBS1,VCAM1,VIM
MTOR	1.598	kinase		-1.974	0.0069		ATP2A2,AVIL,CLTC,DCTN1,DDAH2,GLG1,GSTM5,HSP90AB1,HSPB1,MAG,MBP,NEURL1B,PPIB,PRX,PYGB,RPL12,SERPINB1,TPPP
APP		other		0.96	0.00774		ABCG1,ACHE,ALDOA,Ank2,AP3B2,APH1A,ARF5,ARRDC3,ATP1A2,Atp5e,ATP6V1A,BAX,BBC3,BMF,C4A/C4B,CCND2,CD74,CKB,CKMT1A/CKMT1B,CLDN5,CLTC,CLU,Cox6c,CP,CTSD,CYFIP2,DBI,DNM1,DRD2,ECH1,ENO2,ENPP2,EPHB2,ERBB2,ERMP1,ESR1,EYA4,FABP3,FAP,FLNA,FZD1,GBP2,HINT1,HK1,HSP90AA1,IFIH1,IGF1,IGFBP2,IRF5,Irgm1,JUNB,KCNB1,L1CAM,LBP,LMO4,LRP1B,Ly6a (includes others),MADD,MAFB,MAP1B,MAP2,MBP,MDK,MERTK,MME,MRC1,MTOR,NAPB,NCDN,N…
PIAS1		transcription regulator		0.302	0.00843		CNIH3,DLGAP1,DNM1,EPHB2,GABRA5,GLS,GRM4,HTR5A,NAPB,STXBP1,UNC13B
NR2F1		ligand-dependent nuclear receptor			0.00992		ID2,SPRY1,SPRY2
SNCA		enzyme		1.043	0.0122		CAMKV,CBLN4,CD74,CHMP4B,CNIH2,CTHRC1,DCTN1,DGKG,DLK1,DNM1,DYNC1H1,EPS8,EZR,GBP2,GSN,HLA-DRB5,HSBP1,IDS,IGF1,ITPA,KCNJ11,KIF1A,KIF1B,LRRK2,MAP1B,MEF2D,NECAB1,NOTCH1,NPTX1,NPTXR,OPRK1,PDZRN3,PRKCD,PTK2B,PYGB,RIT2,SCG2,SERPINB1
PSEN2		peptidase		0.359	0.013		C1QA,CD74,CTSC,CTSZ,EMP1,ENPP2,F2R,GDF11,HLA-E,IMPACT,SCN10A,STAB1,TYRP1
IGF1	-3.043	growth factor		-0.092	0.0131		ESR1,FOXG1,IGF1,IGFBP2,IGFBP3,IGFBP4,KISS1R,MBP,MPZ,NEFH,PENK,TRPV1
GRIN3A	2.49	ion channel		-0.209	0.0133		ABCC9,BACH2,CADM2,CDH9,CNKSR2,FRMPD4,GABRA1,GRB10,HDAC9,IFRD1,LRRK2,LUM,NDST4,REV3L,RNF152,ROBO2,SORL1,STARD4,TAC1,TACR3,TMEM25,TOMM34,TSPAN2
TSC2	1.576	other		-0.464	0.0144		ACSS2,ANXA1,ATF3,CP,DDIT3,GSN,HSPB1,MAOB,METRN,MGP,NFE2L1,PRELP,SMPDL3A,TAGLN,TMEM176A
S100A8		other		-0.209	0.0149		APLN,ATF3,BHLHE40,BMF,Cdkn1c,CP,ENPP2,GFRA3,IGF1,ITGB4,KLF15,MAG,MCF2L,PER1,PHLDA1,POSTN,PRSS12,ROBO2,SCUBE1,SIX1,STAC2,TYRP1,VCAN
IFNG		cytokine		1.399	0.0155		Acot1,AIF1L,ALDH1L1,AQP1,BCAN,C4A/C4B,CAV1,Ccl27a,CD274,EDNRA,F2R,FGF1,FGL2,FZD1,GBP2,GLUL,GNA13,GNA14,GPR158,HLA-E,IGF1,IRF5,LAMC1,LAMC2,LOX,LPAR4,NFKBIA,NTRK2,PENK,PHACTR1,S1PR3,SHH,SLFN5,SOD3,STAT1,STAT2,STAT3,SYNM,TGFBR1,TGFBR3,TLR3,VCAM1
EGR3	-8.118	transcription regulator		-1.134	0.0156		APBB1,EFNB1,HS3ST2,MXRA8,NF1,NOTCH1,SLIT2
IL1A		cytokine		-0.524	0.0156		C4A/C4B,CD44,HSPG2,SERPINA3,STAT3,TAC1,VIM
ZNF503		other		-0.728	0.0174		ADORA2A,DRD2,EBF1,PENK,RASGRP2,TAC1
C1QA	-2.058	other		0.059	0.0174		C4A/C4B,CD44,MAP2,SERPINA3,STAT3,VIM
APOE		transporter		0.816	0.0176		ATF3,C1QA,C1QC,C2,CREB3L1,GRIA3,MAP2,SERPINA3
progesterone		chemical - endogenous mammalian		-1.525	0.0176		ECE2,GABRB2,MPZ,NPY1R,PGR,PMP22,TGFBR1,TRPV1
CYP19A1		enzyme		0.668	0.0188		AR,B3GNT5,CD44,ESR1,FKBP5,GBP2,HLA-A,HLA-E,IGF1,PGR,PXN,S1PR3
NGF		growth factor		-0.431	0.0191		ACHE,ATF3,BBC3,DUSP1,ETV4,HTT,P2RX2,S1PR2,TAC1,TRPA1,TRPV1
FOS		transcription regulator		-1.508	0.0191		ATF3,CHODL,COL18A1,JUNB,KITLG,LPL,MET,PENK,PLAGL1,PTCHD1,TAC1
ZNF106		other		-1.897	0.0191		C4A/C4B,ENPP5,HSPB1,MPZ,PMP22,PRX,SERPINA3,SSPN,TNFRSF12A,UGT8
IGF2		growth factor			0.0197		IGFBP2,IGFBP3
GJB6		transporter			0.0197		GJB1,MBP
ZFP57		transcription regulator			0.0197		MBP,MPZ
ROR1		kinase			0.0197		MAP1B,MAP2
PECAM1	-2.289	other			0.0197		BIRC5,CDH5
FLNA	-2.205	other			0.0197		ARFGEF2,HCN1
CD44	-2.175	other			0.0197		BIRC5,CDH5
CRYAB		other			0.0197		HTT,Nrg1
ATF4		transcription regulator			0.0197		BBC3,DDIT3
DCC		transmembrane receptor			0.0197		MAG,MBP
SMAD3		transcription regulator			0.0197		CDKN1A,MYC
FKBP1B		enzyme			0.0197		MTOR,RYR2
ROR2	-1.894	kinase			0.0197		MAP1B,MAP2
TP53		transcription regulator		0.267	0.0206		ABCB1,BAX,BBC3,CDKN1A,HTT,PRKAR2A,PRKG1
ZFP36L2		transcription regulator			0.0222		NEFH,SCN8A,SNAP25
ISL1		transcription regulator		0.32	0.0225		AVIL,CCKAR,CNTN2,DLG2,ETV4,EYA1,GNAS,HOXB5,MAB21L1,NTRK2,PAPPA2,Prrxl1,SCN7A,TRPV1,VSTM2A
S100A9		other		-0.209	0.023		APLN,ATF3,BHLHE40,BMF,Cdkn1c,CP,ENPP2,GFRA3,IGF1,ITGB4,KLF15,MAG,MCF2L,PER1,PHLDA1,POSTN,PRSS12,ROBO2,SCUBE1,SIX1,STAC2,TYRP1,VCAN
JUN		transcription regulator		0.863	0.0231		ATF3,FABP7,IGFBP2,IGFBP3,MBP,MPZ,NRCAM,PLAGL1,SHH
ADORA2A	1.592	G-protein coupled receptor		0.515	0.025		ATP1A2,ATP2A2,ATP2B3,Atp5e,ATP6V1B2,CAMKV,CD81,CKB,DUSP1,G3BP2,GPLD1,KCNB1,NAPB,NR4A1,P4HB,PCSK1,PENK,SPARC,USP5
NTRK2	2.032	kinase		-1.941	0.0266		CCNA2,CDCA3,CDCA8,CDK1,PCNA,Pou3f1,SNAP25
ITGB1		transmembrane receptor		1.508	0.0272		ADAM17,BCAN,BMP1,COL27A1,FGF1,HSPG2,LAMC1,LOX,OLFML3,PAPPA,SPON1
CNTF		cytokine		-1.97	0.028		BDH1,CNR1,DRD2,NOTCH1,PENK,REG3A,SLC16A1,TAC1
POU4F1		transcription regulator		0.357	0.0281		AVIL,BAX,CCKAR,CHRNB4,CNTN2,DLG2,ETV4,EYA1,GNAS,HOXB5,MAB21L1,NTRK2,PAPPA2,Prrxl1,SCN7A,SLC6A17,TAC1,TRPV1,VSTM2A
dopamine		chemical - endogenous mammalian		0.64	0.029		ATF3,CNR1,EGR3,GPC3,GPR22,GRIA4,GRM4,H3-3A/H3-3B,KCNK1,KCNK2,MAP2,NR4A1,OPRK1,PENK,PER1,SCN1A,SCN1B,SLC1A3,TAC1,TRPV1
FEV		transcription regulator		1.698	0.029		GRIA3,GRIA4,KAT7,NMNAT2,PRMT8,PYGB,RNF2,SCG2,SDCBP,SLC1A3,SLC7A8,SLIT2,TACR3,TRPV2,VCAM1,VIM,VTN
PPARGC1A		transcription regulator	Activated	2.035	0.0338		ARNTL,ATP2B3,INPP5J,NCEH1,NEFH,STAC2,SYT2
QKI	-1.761	other		-0.563	0.0345		CAV1,CD36,DACT1,NOS1,NOTCH1,TUBB2B,VCAM1,VIM
TGFB1		growth factor		-0.461	0.0345		Acot1,AIF1L,AQP1,C1QA,C1QC,C2,CAV1,CD44,CDKN1A,EDNRA,F2R,FZD1,GABRB2,GNA13,GNA14,GPR158,HSPB1,IGF1,ITGA4,KCNJ3,KCNQ3,KDELR3,LOX,LPAR4,MPZ,MYC,NFKBIA,S1PR3,SOD3,STAT3,TGFBR3,VIM
SOX2		transcription regulator	Inhibited	-3.272	0.0349		AFAP1L2,ARPC1B,BCAN,BCAS1,CLDN11,COL11A2,ELOVL1,GJC3,GSN,KIF19,LIMA1,MAG,MBP,MFSD2A,MPZL1,MYRF,NFASC,PRKCQ,PRKD3,QKI,RAP1A,SEMA6A,SOX8,TSPAN2,UGT8,VAMP3,VCAN
MYOC		other		-1.406	0.0364		LAMB1,LAMC1,MBP,MPZ,NFASC
STAT2	1.677	transcription regulator			0.0364		GLI1,IRF9,Oasl2,SHH,STAT1
KIF1B	1.675	transporter	Activated	2.236	0.0364		Cdkn1c,CHD5,NEFH,PHOX2B,SYNM
DNMT1		enzyme			0.0398		CDKN1A,Cdkn1c,ESR1
mir-9		microRNA			0.0398		FOXG1,MEIS2,PMP22
GFAP		other			0.0398		ATF6,CD44,CREB3L1
ascorbic acid		chemical - endogenous mammalian			0.0398		IGF1,IGFBP3,IGFBP4
NPC1		transporter			0.0404		ABCG1,SRD5A1,STAT1,STAT3
CSF1		cytokine		-0.711	0.0461		CD74,CTSD,CTSH,HLA-A,IGF1,LPL,MERTK,SERPINE2,SPARC,SYNGR1
SPRY2	-1.622	other		1.987	0.0758		ETV4,FABP7,ID2,LMO4
ITPR2		ion channel	Activated	2	0.0758		CD274,Irgm1,Ly6a (includes others),RPS2
SPRY1	-3.276	other		1.98	0.0758		ETV4,FABP7,ID2,LMO4
STAT1	1.636	transcription regulator		1.795	0.142		CD274,EIF2AK2,FGL2,GBP2,IRF9,Oasl2,PHACTR1,SHH,SLFN5,STAT2
Irgm1	1.912	other	Inhibited	-2.789	0.192		GBP2,IFIH1,IRF9,OAS1,Oasl2,STAT1,TLR3,TRIM56
PRKCG		kinase	Activated	2.53	0.203		COX7A1,HTT,IREB2,MAP1B,MAP2,NCOA1,Sacs,TAC1,UQCR11,UQCRQ
NR1H3		ligand-dependent nuclear receptor		1.982	0.208		ABCA2,ABCG1,FDFT1,SREBF1
CTNNB1		transcription regulator		-1.885	0.258		CDKN1A,GLI1,MPZ,NOTCH1,PMP22,PRX,SHH
PTGER2		G-protein coupled receptor	Inhibited	-3	0.264		ASPM,CCNA2,CENPE,ECT2,KIF11,PBK,RACGAP1,THBS1,TPX2
NR1H2		ligand-dependent nuclear receptor		1.982	0.273		ABCA2,ABCG1,FDFT1,SREBF1
DIO3		enzyme		-1.982	0.341		GPC3,HR,MAMDC2,SHH
PTGER4		G-protein coupled receptor		-1.929	1		ARRDC3,CP,GBP2,IFIH1,Irgm1,MAFB,NXPE3,RASSF2,SLFN5,TOR3A
