# Supplementary material for: Ontogeny and Trophic Factor Sensitivity of Gastrointestinal Projecting Vagal Sensory Cell Types
Source: eNeuro. 2023 Apr 19;10(4):ENEURO.0511-22.2023. doi: 10.1523/ENEURO.0511-22.2023 (PMC10124152; doi:10.1523/ENEURO.0511-22.2023)
Supplement: Table 1-3 — DEGs identified from RNA sequencing comparing nodose ganglia from male and female 12-week-old mice. Cutoffs of fold change >1.5, false discovery rate <0.05, and TMM-normalized counts >5 were used to identify high-confidence DEGs. Download Table 1-3, CSV file. [file enu-eN-NWR-0511-22-s02.csv]

Gene_symbol	Gene.description	Foldchange	PValue	FDR	Female1	Female2	Female3	Male1	Male2	Male3	Male4	Avg Counts
Ddx3y	DEAD (Asp-Glu-Ala-Asp) box polypeptide 3; Y-linked [Source:MGI Symbol;Acc:MGI:1349406]	-1379.073819	8.49E-283	1.26E-278	0	0	0.123258666	72.84439031	75.08538212	68.12536873	71.11155477	41.04142209
Xist	inactive X specific transcripts [Source:MGI Symbol;Acc:MGI:98974]	2332.811676	5.49E-184	4.07E-180	128.0215103	150.7469327	224.9470661	0.082217145	0.06119428	0.099308118	0	71.99403265
Uty	ubiquitously transcribed tetratricopeptide repeat gene; Y chromosome [Source:MGI Symbol;Acc:MGI:894810]	-367.7904851	7.41E-95	3.66E-91	0.120889056	0	0	21.4586748	20.92844392	14.79690954	19.09220731	10.91387495
Eif2s3y	eukaryotic translation initiation factor 2; subunit 3; structural gene Y-linked [Source:MGI Symbol;Acc:MGI:1349430]	-415.9676269	6.64E-89	2.46E-85	0.120889056	0	0	24.00740629	27.2314548	14.49898518	20.38346771	12.32031472
Kdm5d	lysine (K)-specific demethylase 5D [Source:MGI Symbol;Acc:MGI:99780]	-1129.500238	1.78E-83	5.28E-80	0	0	0	14.22356605	13.95229594	10.22873612	12.08250801	7.212443733
Eif2s3x	eukaryotic translation initiation factor 2; subunit 3; structural gene X-linked [Source:MGI Symbol;Acc:MGI:1349431]	1.622429343	1.51E-16	3.74E-13	263.4172529	273.5914847	258.1036473	168.8740155	180.0947674	157.800599	146.0046579	206.8409178
Slc4a11	solute carrier family 4; sodium bicarbonate transporter-like; member 11 [Source:MGI Symbol;Acc:MGI:2138987]	2.15851	5.82E-07	0.000960189	33.12360133	41.4831854	39.93580789	16.03234324	14.68662731	18.76923424	21.39802945	26.4898327
Col6a1	collagen; type VI; alpha 1 [Source:MGI Symbol;Acc:MGI:88459]	2.050318206	1.75E-06	0.00259514	14.86935388	11.23502938	27.85645859	8.221714482	8.934364947	7.646725062	10.2378503	12.71449952
Col6a2	collagen; type VI; alpha 2 [Source:MGI Symbol;Acc:MGI:88460]	1.544268173	2.00E-05	0.018575384	31.67293266	31.11238905	38.82647989	18.58107473	20.37769539	23.53602389	25.45627642	27.08041029
Nog	noggin [Source:MGI Symbol;Acc:MGI:104327]	1.793464244	1.92E-05	0.018575384	52.70762839	71.60787957	79.50183978	37.32658375	36.53298543	40.51771202	37.16985288	50.76635455
Smoc2	SPARC related modular calcium binding 2 [Source:MGI Symbol;Acc:MGI:1929881]	1.984932829	3.63E-05	0.031726355	68.66498378	50.61936314	121.533045	36.25776087	40.02105942	39.92186331	45.56304547	57.51158871
